# Supplementary material for: HIV incidence, viremia, and the national response in Eswatini: Two sequential population-based surveys
Source: PLoS One. 2021 Dec 2;16(12):e0260892. doi: 10.1371/journal.pone.0260892 (PMC8639055; doi:10.1371/journal.pone.0260892)
Supplement: S3 File — (CSV) [file pone.0260892.s003.csv]

survey	personID	age	age_grp	age18_24	age25_49	gender	urban	education	marital_status	employment_status	circumcision_status	condom_use	number_of_sexual_partners	hivstatusfinal	vls	recent_infection_lag_vls	aware	art	tri90	awarerecode	artrecode	vlsrecode	stratum	cluster	weight_cohort	weight_population	varstrat	varunit	intwt0	intwt001	intwt002	intwt003	intwt004	intwt005	intwt006	intwt007	intwt008	intwt009	intwt010	intwt011	intwt012	intwt013	intwt014	intwt015	intwt016	intwt017	intwt018	intwt019	intwt020
SHIMS2	SW00000000000103	32	30-34	2	1	1	2	Primary	Missing	Employed	No	Sometimes	1	2	99	99	99	99	2	99	99	99					129	1	67.3436451548248	67.1192997210314	67.1145980927287	67.1392329709022	66.9584353861181	67.573167875908	67.3706481992338	67.6470390288362	67.5035138704778	67.1939542726422	66.9272084030402	67.2853801315158	67.2207037759385	67.5057804267691	67.450314270201	67.1961955223869	67.2994846798032	67.4832350222327	67.0329850732487	67.4781698870018	67.2354278746348
SHIMS2	SW00000000000301	47	45-49	2	1	2	2	Secondary	Missing	Employed	Missing	Missing	0	2	99	99	99	99	2	99	99	99					125	1	112.450872641852	112.15945346651	112.604088508904	111.92400155404	112.091081563656	111.108504707472	112.594864124517	112.452670939128	112.357734808716	112.74851371773	112.715935517996	112.753798961752	113.169294815229	112.399506694873	112.877829264211	112.653880839626	112.700363667621	112.673782369992	112.624805144349	112.204967115597	112.863674168213
SHIMS2	SW00000000000302	48	45-49	2	1	2	2	Secondary	Not married, ever had sex	Employed	Missing	Never	1	2	99	99	99	99	2	99	99	99					125	1	112.450872641852	112.15945346651	112.604088508904	111.92400155404	112.091081563656	111.108504707472	112.594864124517	112.452670939128	112.357734808716	112.74851371773	112.715935517996	112.753798961752	113.169294815229	112.399506694873	112.877829264211	112.653880839626	112.700363667621	112.673782369992	112.624805144349	112.204967115597	112.863674168213
SHIMS2	SW00000000000501	48	45-49	2	1	1	1	Secondary	Not married, ever had sex	Employed	No	Missing	1	99	99	99	99	99	2	99	99	99					35	2	74.7638868863913	74.8361298858562	75.4443374412938	74.6402177386584	75.3387792441123	75.2195259926552	75.3422547127872	74.2154769952237	74.8876656602235	74.7228956050211	74.8694717271726	74.7281041294386	74.7662106646947	75.0722452387648	75.223240665612	75.0521834136588	75.2575642710941	74.9222986101472	75.3557059461853	74.6361131163361	74.2942992841944
SHIMS2	SW00000000000502	31	30-34	2	1	2	1	Secondary	Not married, ever had sex	Unemployed	Missing	Missing	1	1	1	2	1	1	1	1	1	1					35	2	68.2318135111537	68.5041858060973	68.2459467428251	67.9140602850672	68.1793246028064	68.1554110820726	68.3428208098638	68.1167061995103	68.0865918881582	68.2342939208544	68.2797111418843	68.6927841057775	68.3076461476609	68.2393647641406	68.3922619178916	68.1544434700395	68.2049942857184	67.856754013629	68.3672285228239	68.1285451122606	68.6676793756893
SHIMS2	SW00000000000701	35	35-39	2	1	2	2	Secondary	Not married, ever had sex	Employed	Missing	Missing	1	2	99	99	99	99	2	99	99	99					5	1	69.7472308278965	69.4575812858418	69.5791667275658	69.8103397424502	69.7919440950731	0	69.8818442617564	69.576274708972	69.4721005236531	69.9060354150518	69.9436922064346	69.57939435022	69.7362888159697	69.8593481994516	69.8071192782369	69.6707787684721	69.7221338620349	69.6793019955122	69.6221670241048	69.5287077510064	69.5680046662481
SHIMS2	SW00000000000702	36	35-39	2	1	1	2	Tertiary	Not married, ever had sex	Employed	Yes	Missing	1	99	99	99	99	99	2	99	99	99					5	1	72.9573614074269	72.7561638706056	73.750360101326	73.6612042911525	73.2454993850206	0	72.8718981374215	73.2562208902414	72.5031720678983	72.6468414781569	72.5876077675037	72.9874761636455	72.8129235524631	72.5714150879298	73.5114952972676	72.7095375812194	72.6166730236892	72.7134101191308	72.6874666511697	72.6746954616177	72.1977788868914
SHIMS2	SW00000000000802	33	30-34	2	1	2	1	Secondary	Missing	Unemployed	Missing	Missing	1	2	99	99	99	99	2	99	99	99					115	2	119.2601286737	119.736199193749	119.284831681593	118.704738326009	119.168385047944	119.126587396482	119.454154657279	119.058936413207	119.006300605041	119.264464099726	119.343847357261	120.065843920015	119.392674029336	119.273327258884	119.540571133726	119.124896139433	119.213252237156	118.604574590739	119.496816090978	119.079629256989	120.021964193146
SHIMS2	SW00000000000803	30	30-34	2	1	2	1	Secondary	Married or living together	Unemployed	Missing	Sometimes	1	1	2	2	2	2	1	2	3	2					115	2	114.372408161016	114.77892061424	114.47339643188	113.963968806224	114.37320862666	114.325773953761	114.605788604748	114.097561112034	114.257788820059	114.376984588231	114.708908026444	115.156425306979	114.519971249595	114.343081003236	114.771583193694	114.178233339179	114.391267574994	113.975412333123	114.690518603011	114.290193053274	115.038779072869
SHIMS2	SW00000000000804	28	25-29	2	1	2	1	Primary	Missing	Employed	Missing	Missing	0	2	99	99	99	99	2	99	99	99					115	2	121.110957553632	120.903632170459	121.370112585978	121.615561299669	120.780083969581	121.004904591483	121.291930815189	121.18832160067	121.248225409494	121.29692345905	121.01330059153	121.358759467702	121.230489592921	120.879126110214	121.000768516933	121.489122521901	121.141815745421	120.995176025903	121.054901718337	121.171353935956	121.714306883126
SHIMS2	SW00000000000805	25	25-29	2	1	1	1	Secondary	Married or living together	Employed	Yes	Sometimes	1	2	99	99	99	99	2	99	99	99					115	2	148.217598800341	148.38021784729	147.924574164488	148.075108685446	147.963430252383	148.336300761187	149.028290103504	149.111238432327	147.217747801719	147.614152234696	147.693135562961	148.254491901294	148.991436514528	148.725318257174	149.454024781685	148.027286788005	148.893926792488	147.881674672124	147.878407840047	148.100947430082	148.567735127649
SHIMS2	SW00000000000806	21	20-24	1	2	2	1	Primary	Missing	Unemployed	Missing	Sometimes	1	1	2	2	1	99	2	99	99	99					115	2	125.014801065197	124.977663062711	125.35429578702	124.508372170372	125.089719184546	124.95221484612	125.556900599742	124.598732977105	124.718381613806	125.157962497712	124.945789676375	124.791586658137	124.69683603634	125.200174380137	125.567849763285	125.225213071744	125.099128381646	124.801705179816	125.265159472431	125.085343546562	125.127737732063
SHIMS2	SW00000000001002	32	30-34	2	1	2	2	Secondary	Missing	Unemployed	Missing	Missing	0	2	99	99	99	99	2	99	99	99					26	2	61.5457176803828	61.771247483646	61.5711533670217	61.2854616994581	61.5281905535473	61.6340478513846	61.6609335516724	61.4524702946994	61.4597598939652	61.5393029350166	61.567961539478	61.9571067860976	61.6271440435327	61.5805784634269	61.7115030860641	61.5247836019134	61.5039939294454	61.3099234177237	61.4964285915822	61.4689580863	61.9815479942765
SHIMS2	SW00000000001003	28	25-29	2	1	2	2	Secondary	Missing	Unemployed	Missing	Always	1	99	99	99	99	99	2	99	99	99					26	2	65.171844516056	65.0674195619375	65.2806507811696	65.4001953614126	64.9748320501486	65.2348269503961	65.2582542068873	65.271524304687	65.21994603775	65.2625014088727	64.951731864338	65.2941214502345	65.2383052762713	65.1006291304135	65.0608721424266	65.464246157516	65.1335163789818	65.0860113090044	64.9089759978404	65.1698687119866	65.5782442622062
SHIMS2	SW00000000001004	22	20-24	1	2	1	2	Secondary	Missing	Unemployed	Yes	Missing	0	99	99	99	99	99	2	99	99	99					26	2	80.688367132739	80.760168381661	80.8577549323328	80.3880108798301	80.7428618202255	80.8088819352793	81.144637051123	80.5889641765308	80.0986884636012	80.8831247216337	80.7492365556526	80.6257902112973	80.6038497916615	81.1957627057886	80.3386619341115	81.1954417112602	80.8507597837379	80.6448028118954	80.6237381710903	80.2173123666922	80.6435716214573
SHIMS2	SW00000000001005	20	20-24	1	2	1	2	Secondary	Missing	Unemployed	Yes	Sometimes	2	2	99	99	99	99	2	99	99	99					26	2	80.688367132739	80.760168381661	80.8577549323328	80.3880108798301	80.7428618202255	80.8088819352793	81.144637051123	80.5889641765308	80.0986884636012	80.8831247216337	80.7492365556526	80.6257902112973	80.6038497916615	81.1957627057886	80.3386619341115	81.1954417112602	80.8507597837379	80.6448028118954	80.6237381710903	80.2173123666922	80.6435716214573
SHIMS2	SW00000000001201	45	45-49	2	1	2	1	Secondary	Not married, ever had sex	Unemployed	Missing	Sometimes	1	2	99	99	99	99	2	99	99	99					115	2	123.845945033599	123.524995250612	124.014686844164	123.265684104999	123.449694964151	122.367549877471	124.004527718005	123.847925559142	123.743369191436	124.173747205845	124.137867733869	124.179568023641	124.637167644013	123.789373980866	124.316166785926	124.069524820151	124.120717928979	124.091443047888	124.037502774662	123.575120969965	124.300577300493
SHIMS2	SW00000000001202	26	25-29	2	1	1	1	Tertiary	Missing	Unemployed	No	Always	1	99	99	99	99	99	2	99	99	99					115	2	161.356112897837	161.498285910686	160.913753266984	160.968609097284	160.90010208805	162.051641428581	162.245543727249	162.190831988679	160.918699725844	160.810138633394	160.837646221588	161.358604915613	161.756576199543	160.846594789085	162.40229558359	161.179875229398	161.965804623027	161.153012975393	161.636842144014	161.41162037297	161.796440141275
SHIMS2	SW00000000001203	19	18-19	1	2	1	1	Secondary	Missing	Unemployed	No	Missing	0	99	99	99	99	99	2	99	99	99					115	2	125.013060160237	125.22312724743	124.416603022602	124.673116512557	124.829282421101	125.310045587498	126.239761278239	125.281987872286	125.147899085101	125.115121727944	124.042930428642	124.74310483265	124.98557456208	124.778245481938	125.232047201358	125.199478136066	125.241763388381	124.829517621388	125.726698005286	125.568976592895	125.023835740823
SHIMS2	SW00000000001401	37	35-39	2	1	2	2	Secondary	Not married, ever had sex	Unemployed	Missing	Missing	1	1	1	2	1	1	1	1	1	1					134	2	51.3981160148836	51.1846675296969	51.2742662501804	51.4446222241381	51.4310661071879	51.6261127827675	51.4973153208427	51.2721350643909	51.1953670436506	51.5151422609069	51.5428922964175	51.2744339898233	51.3900526295453	51.4807375269074	51.4422490002654	51.3417769778605	51.3796215635963	51.3480579127024	51.3059540204898	51.2370820308156	51.266040706087
SHIMS2	SW00000000001702	43	40-44	2	1	2	2	Secondary	Married or living together	Employed	Missing	Missing	0	1	1	2	1	1	1	1	1	1					46	2	50.5128552292218	50.4582140818427	50.7707333353511	50.4762516781353	50.8576059002547	50.6959841922568	50.9527034182043	50.611188995831	50.4806779851151	50.516134192451	50.6150747781478	50.3729765723316	50.4213377451637	50.5866516936375	50.599417251323	50.521456116299	50.2158722135957	50.5623840721702	50.7027416168967	50.4064902717777	50.4070015404559
SHIMS2	SW00000000001803	28	25-29	2	1	2	1	Secondary	Missing	Unemployed	Missing	Missing	0	1	1	2	1	1	1	1	1	1					34	1	65.1605652194432	65.0773825093992	65.2559032177857	65.3607512432774	64.9321036108477	65.0571330953327	65.2309963038861	65.2489917047561	65.1608780427462	65.2603803936053	64.9625990492237	65.2874683125682	65.2132290261883	65.0597144508049	65.0274134184589	65.4009426759342	65.1408077131818	64.9659390986504	65.0786587605522	65.1412165494049	65.5217507274718
SHIMS2	SW00000000001901	38	35-39	2	1	2	2	Primary	Not married, ever had sex	Unemployed	Missing	Missing	1	1	2	2	1	2	1	1	2	2					10	1	71.6393518759654	71.3107510897165	71.5150187070261	71.7823956822142	71.7409682519301	72.008428170342	71.8072573519177	71.412497397632	71.4372909681606	71.8027273929862	0	71.4739901718199	71.6409060053403	71.7281734429898	71.7823131498346	71.520433100279	71.6535469516047	71.7153645099279	71.5677569725172	71.4717369837231	71.4153827127874
SHIMS2	SW00000000002002	31	30-34	2	1	2	2	Tertiary	Not married, ever had sex	Unemployed	Missing	Missing	1	2	99	99	99	99	2	99	99	99					120	2	66.4416249787091	66.7068510799072	66.4553873987612	66.1322085995012	66.3905132144969	66.3672271094566	66.5497197944741	66.3295377214759	66.300213515092	66.444040310248	66.4882659260123	66.8905011524196	66.5154680049558	66.4489781105293	66.5978637230768	66.3662848845249	66.4155094055345	66.0764058646787	66.5734871256886	66.3410660183309	66.8660550916177
SHIMS2	SW00000000002102	24	20-24	1	2	1	2	Secondary	Missing	Unemployed	Yes	Missing	1	2	99	99	99	99	2	99	99	99					8	1	77.1242196813525	77.3441055151875	76.8829847250328	76.9246387624994	77.2890334922038	76.678056432761	77.4592154941084	77.1470624075366	0	77.330809802999	76.9485774370596	77.0797761430965	77.1214949109668	77.5880354903373	77.0264623476263	77.2494748209483	77.3513913698539	77.1434887338489	77.2731654898493	76.70552638214	77.1325575637789
SHIMS2	SW00000000002201	36	35-39	2	1	2	1	Secondary	Missing	Employed	Missing	Always	1	1	1	2	1	1	1	1	1	1					139	1	27.7291134983963	27.6049528010589	27.6779088142458	27.7803146176922	27.767528843776	27.8764885360768	27.7894302983482	27.6659105163999	27.6322860869554	27.7883418783048	27.820702833437	27.6604183788865	27.7306240777264	27.7863439985735	27.7551436939385	27.6836428954582	27.7112363314796	27.7598909710368	27.6777543592813	27.6423287767941	27.6634884879605
SHIMS2	SW00000000002401	37	35-39	2	1	1	2	Secondary	Missing	Unemployed	No	Always	1	1	2	2	1	2	1	1	2	2					62	2	47.1517105540541	47.0390190483312	47.4068234406453	47.4647911742453	47.3638891262771	47.3635337373792	47.167172533547	47.3721133302023	46.8193085445561	46.9714875495617	46.9883993000168	47.2308165238349	47.0956279517541	46.9947221098616	47.4426088496187	47.0584651471893	46.9567013427042	47.0044294374652	47.1211773086769	46.9555895406259	46.7150884723144
SHIMS2	SW00000000002501	26	25-29	2	1	2	2	Secondary	Married or living together	Unemployed	Missing	Missing	1	2	99	99	99	99	2	99	99	99					97	2	64.6018527415875	64.4912632115902	64.7400887490887	64.8710136627194	64.4253613077427	64.545282981246	64.6983857740183	64.6431195342475	64.6750728530428	64.701048902525	64.5497614955733	64.7340328769374	64.6656123827958	64.4781914224873	64.5430767557776	64.8035698948955	64.6183128241602	64.5400936625111	64.5719519721591	64.6340688042445	64.9236855907615
SHIMS2	SW00000000002505	36	35-39	2	1	1	2	Secondary	Missing	Unemployed	No	Sometimes	1	1	1	2	1	1	1	1	1	1					97	2	73.5373326842855	73.3345357366566	74.3366352857845	74.2467707354912	73.8277612018268	73.947904346122	73.4511900278429	73.8385679371731	73.0795327869448	73.2243442907455	73.1646397043624	73.5676868364098	73.3917466270628	73.1483183018075	74.0958716366646	73.2875387936712	73.1939360135002	73.2914421161493	73.2652924117516	73.2524196982003	72.7717118965236
SHIMS2	SW00000000002701	32	30-34	2	1	2	2	Secondary	Missing	Unemployed	Missing	Sometimes	3	1	2	2	1	2	1	1	2	2					62	1	68.0549220543107	68.2968088324514	68.115013023912	67.811888713479	68.0553983547388	68.027173339469	68.1937902320688	67.8913800357758	67.986720200033	68.0576451621159	68.2551492986361	68.5214351461973	68.1427264002435	68.0374715392005	68.2924428530043	67.9393823662203	68.0661439562437	67.8186979460876	68.2442070547989	68.0060016648651	68.4514322021212
SHIMS2	SW00000000002803	47	45-49	2	1	1	2	Primary	Missing	Unemployed	No	Missing	0	1	1	2	1	1	1	1	1	1					44	1	73.9277351708174	74.0208727655347	74.5062024651693	73.7897975905168	74.603114548633	74.5320838768293	74.4042088419319	73.3614506694454	73.7169954891092	73.9297580101721	74.0169091026295	73.8747733580373	73.9838867110658	74.2326448747044	74.3727721160294	73.9513576620292	73.9620490734005	74.0469715524914	74.5520660350155	74.1774598745343	73.4767726763857
SHIMS2	SW00000000002804	24	20-24	1	2	1	2	Secondary	Missing	Unemployed	No	Always	2	2	99	99	99	99	2	99	99	99					44	1	101.331275448995	101.598245994877	100.936943187366	100.923353528424	101.434777580292	101.098372091893	101.775730686336	101.275033223556	100.965902672217	101.672865574407	101.133507488364	101.249244326822	101.051590606391	101.271862251931	101.016327881084	101.515334048883	101.550380587302	101.458963507968	101.93688795401	100.895243155783	101.379295158755
SHIMS2	SW00000000002805	24	20-24	1	2	1	2	Primary	Missing	Employed	Yes	Never	1	1	2	2	2	2	1	2	3	2					44	1	101.331275448995	101.598245994877	100.936943187366	100.923353528424	101.434777580292	101.098372091893	101.775730686336	101.275033223556	100.965902672217	101.672865574407	101.133507488364	101.249244326822	101.051590606391	101.271862251931	101.016327881084	101.515334048883	101.550380587302	101.458963507968	101.93688795401	100.895243155783	101.379295158755
SHIMS2	SW00000000002901	44	40-44	2	1	2	2	Primary	Not married, ever had sex	Unemployed	Missing	Never	1	2	99	99	99	99	2	99	99	99					47	1	60.3410065328663	60.2480021780794	60.6924170664029	60.3523822728914	60.793072046532	60.6089937793876	60.8870947399976	60.4665272050795	60.3384329953189	60.3407950937051	60.4863158545929	60.1661979514054	60.2391928866882	60.4935099593376	60.4586638536522	60.293232572049	59.9688173265395	60.5224651608955	60.6085411555532	60.2092069223231	60.2277261545333
SHIMS2	SW00000000003003	31	30-34	2	1	2	2	Tertiary	Missing	Employed	Missing	Sometimes	1	2	99	99	99	99	2	99	99	99					85	2	60.5853345139105	60.8271830850142	60.5978838882348	60.3031906794633	60.5387278372468	60.5174942135381	60.6839016482098	60.4831268394835	60.4563873241015	60.5875369535602	60.6278644399217	60.9946458928584	60.6526688761888	60.5920395267875	60.7278020799067	60.5166350380936	60.5615208167393	60.2523065032094	60.7055740819077	60.493639010454	60.9723545540824
SHIMS2	SW00000000003101	40	40-44	2	1	2	2	Primary	Not married, ever had sex	Unemployed	Missing	Missing	1	1	1	2	2	2	1	2	3	3					1	1	57.1295038738222	114.082898897216	57.4622114402107	57.1402741678755	57.5575093049235	57.3832281538429	57.6465278702277	57.2483440149051	57.1270673065236	57.1293036879938	57.267079461892	56.9639990520505	57.0331090102302	57.2738906779869	57.2408991711473	57.0842725653572	56.7771235287403	57.3013048096798	57.3827996198063	57.0047189755624	57.022252566881
SHIMS2	SW00000000003201	42	40-44	2	1	1	2	Secondary	Not married, ever had sex	Employed	Yes	Always	1	1	1	2	1	1	1	1	1	1					117	1	110.215027444866	107.969178660798	110.020110663702	108.636652243475	109.991681165918	111.342965797146	110.487708301552	110.884460272237	110.342754589152	110.218648627456	110.201014420789	109.940268313393	109.880472634158	110.35002801325	110.900532006036	110.306325128938	110.582768112024	109.980079128257	109.908091787993	109.586429926763	110.207347196814
SHIMS2	SW00000000003301	33	30-34	2	1	1	2	Did not attend	Married or living together	Unemployed	No	Missing	1	2	99	99	99	99	2	99	99	99					59	1	64.9156317001822	64.6204122594071	64.4477356331938	64.5369150496063	64.5472658001602	64.9071404768889	65.1451170186936	65.2456218349387	65.0157687577284	64.734053905753	64.6338931256216	64.9414754485262	64.7638740746305	65.2001793814212	64.934457532482	64.8638935157113	65.0312577566524	65.0343704793997	64.8023954917088	65.0234071868172	64.9108389971949
SHIMS2	SW00000000003401	32	30-34	2	1	2	2	Tertiary	Missing	Employed	Missing	Missing	1	2	99	99	99	99	2	99	99	99					20	1	51.2792216315387	51.4839214417881	51.2898433794002	51.0404160470739	51.239773898497	51.2218018314128	51.3626485196771	51.1927134025846	51.1700811674638	51.2810857689877	51.3152188166561	51.6256613943258	51.3362132073778	51.2848967316948	51.3998056961583	51.2210746282308	51.2590657990273	50.9973478528879	51.3809919940477	51.2016108684376	0
SHIMS2	SW00000000003501	35	35-39	2	1	2	2	Secondary	Not married, ever had sex	Employed	Missing	Sometimes	1	1	1	2	1	1	1	1	1	1					83	1	54.9857547394093	54.7395489004646	54.8842178401366	55.0872845697138	55.0619308767892	55.2779937133339	55.1053606102934	54.8604256816645	54.793749744448	55.1032023156345	55.167372832378	54.8495349863552	54.9887501595321	55.0992405977488	55.0373716058477	54.895588300401	54.9503050119749	55.0467852718931	54.8839115619429	54.8136640082209	54.8556228933695
SHIMS2	SW00000000003601	25	25-29	2	1	2	2	Primary	Not married, ever had sex	Employed	Missing	Never	1	2	99	99	99	99	2	99	99	99					16	2	55.1382746578564	55.0438854782819	55.2562603599027	55.368005976181	54.9876375980647	55.0899918478337	55.2206664876546	55.1734962444112	55.2007686954818	55.2229394922947	55.0938143009455	55.2510916174008	55.1926940972353	55.0327285862232	55.0881088141331	55.3104421008985	0	55.0855627166316	55.1127540765224	55.1657713632262	55.4129619505361
SHIMS2	SW00000000003801	37	35-39	2	1	2	1	Secondary	Not married, ever had sex	Employed	Missing	Missing	1	2	99	99	99	99	2	99	99	99					106	1	97.242441972666	96.8386090397836	97.0081249491784	97.3304291929269	97.3047817564427	97.6737994657011	97.4301216679814	97.0040928614962	96.8588519386571	97.4638492696748	97.5163508286248	97.0084423034659	97.2271864858571	97.3987573828718	97.3259391823464	97.1358515766887	97.2074514760181	97.1477347640358	97.0680764883488	96.9377744271314	96.9925626668183
SHIMS2	SW00000000003802	46	45-49	2	1	1	1	Secondary	Not married, ever had sex	Unemployed	No	Missing	Missing	1	1	2	1	1	1	1	1	1					106	1	116.603736551052	116.36522567051	116.914136858618	115.645108047687	118.107210815393	118.286236956575	117.319121276856	115.749393800068	116.796785202421	116.606927107704	116.077834738011	116.810622703345	116.948605095633	117.292524526896	117.90064654665	117.05670833498	117.137642518714	116.862888321771	117.146281079708	116.245651085279	115.370559188333
SHIMS2	SW00000000004101	47	45-49	2	1	1	2	Primary	Not married, ever had sex	Unemployed	Yes	Missing	1	2	99	99	99	99	2	99	99	99					43	2	68.4305446068336	68.5167565855334	68.9659976664772	68.3028639235297	69.0557034668116	68.9899545629113	68.871588184455	67.906368440179	68.2354753117139	68.4324170299286	68.5130876565365	68.381520980132	68.4825207761405	68.7127815378674	68.8424890612478	68.452410553827	68.4623069628143	68.54091469346	69.0084508683093	68.66170003771	68.0131152209621
SHIMS2	SW00000000004102	40	40-44	2	1	2	2	Primary	Not married, ever had sex	Unemployed	Missing	Missing	1	2	99	99	99	99	2	99	99	99					43	2	72.2179797347259	72.11633204663	72.6276327461756	72.2335413085575	72.7649523573937	72.5432205619348	72.8614627418298	72.419806262565	72.1780721036945	72.2125149581007	72.4591932309431	71.9622491769992	72.1259002472239	72.3564439841798	72.3475253132626	72.2109240857126	71.7931389704501	72.3958305166286	72.5102932872069	72.1150715024416	72.05841225053
SHIMS2	SW00000000004305	18	18-19	1	2	2	1	Secondary	Missing	Unemployed	Missing	Missing	0	2	99	99	99	99	2	99	99	99					109	1	70.8130817070804	70.566117603987	70.7917087951271	70.7159650774995	71.0339937693256	70.6360768207511	71.3825499167038	70.6957299690587	70.5151591683058	70.9573960458653	70.5491064618288	70.6664710731559	70.816881535153	70.7942388543287	70.9685170037986	70.9750954814962	70.8053471387377	70.8295411270366	70.7098621123684	70.8835936277141	70.4845810593036
SHIMS2	SW00000000004402	20	20-24	1	2	1	2	Secondary	Missing	Unemployed	Yes	Missing	0	2	99	99	99	99	2	99	99	99					4	1	74.6317990053431	74.8284262759695	74.3413681787219	74.3313592186032	0	74.4602626612293	74.9591460538542	74.5903758766401	74.3626972150248	74.8833845643815	74.4861403365648	74.5713820196187	74.4258074902301	74.5880404148987	74.3998360355548	74.7673605520737	74.793172782301	74.7258429173577	75.077840472295	74.3106555644594	74.6671661445725
SHIMS2	SW00000000004403	19	18-19	1	2	1	2	Secondary	Missing	Unemployed	No	Always	1	2	99	99	99	99	2	99	99	99					4	1	53.7528551250619	53.8431793335084	53.4963917278257	53.6066868637539	0	53.8805523002641	54.2803095157727	53.8684881023393	53.8108328850186	53.7967393452848	53.3357207644752	53.636780295797	53.7410369248366	53.651889998957	53.8470147167126	53.8330107378805	53.8511924625633	53.6739358866448	54.0597036387096	53.9918869144446	53.7574883867499
SHIMS2	SW00000000004501	45	45-49	2	1	1	2	Primary	Not married, ever had sex	Unemployed	Yes	Missing	1	99	99	99	99	99	2	99	99	99					22	1	67.0323414675642	67.0054775172652	67.5303445986496	67.0741334095461	67.5927339867942	67.7766200433518	67.4186608406559	66.5751152346507	67.1290737959143	67.077267100661	67.0601898902792	66.9749606850421	67.1455986219172	67.2756462329712	67.4465022966088	67.2887302231538	67.3685698893252	67.1487676170293	67.7088491547571	66.8135954443928	66.6234411834426
SHIMS2	SW00000000004502	31	30-34	2	1	2	2	Primary	Not married, ever had sex	Unemployed	Missing	Missing	1	2	99	99	99	99	2	99	99	99					22	1	60.1059674719307	60.3196013778987	60.1590396929425	59.8913209241472	60.1063881394911	60.0814598639382	60.2286155614921	59.9615274968395	60.0457317342206	60.1083725151548	60.2828077631415	60.5179908771413	60.1835160900353	60.0905552128034	60.3157453538124	60.0039230565607	60.1158786326842	59.8973348244109	60.273143595844	60.062761084384	60.4561644206181
SHIMS2	SW00000000004801	36	35-39	2	1	1	2	Secondary	Married or living together	Employed	No	Missing	1	2	99	99	99	99	2	99	99	99					97	2	73.5373326842855	73.3345357366566	74.3366352857845	74.2467707354912	73.8277612018268	73.947904346122	73.4511900278429	73.8385679371731	73.0795327869448	73.2243442907455	73.1646397043624	73.5676868364098	73.3917466270628	73.1483183018075	74.0958716366646	73.2875387936712	73.1939360135002	73.2914421161493	73.2652924117516	73.2524196982003	72.7717118965236
SHIMS2	SW00000000004802	23	20-24	1	2	2	2	Primary	Missing	Unemployed	Missing	Missing	1	2	99	99	99	99	2	99	99	99					97	2	66.6842037423104	66.6643939429647	66.8652937813023	66.4140692677061	66.7241658515334	66.6508195978025	66.9733653095982	66.4622686680582	66.5260905035473	66.7605675492559	66.6473923449916	66.5651388406203	66.5145978669536	66.7830838092828	66.9792057080656	66.7964397095305	66.729184815777	66.5705361660208	66.8177475378795	66.7218318404214	66.7444453428174
SHIMS2	SW00000000004901	35	35-39	2	1	1	2	Secondary	Not married, ever had sex	Employed	No	Missing	1	99	99	99	99	99	2	99	99	99					62	1	69.746452651161	69.4692224159242	70.2352531432812	70.2216417504507	70.0251157604758	69.8884889859593	69.8830035039702	70.0724707660963	69.2547661196613	69.4096221440333	69.5217069476636	69.8634656017181	69.5726540758086	69.514236535118	70.185408776924	69.6065404491112	69.5900422393931	69.4963342575559	69.6887013030948	69.4528361913708	69.1262860627702
SHIMS2	SW00000000004902	22	20-24	1	2	2	2	Secondary	Not married, ever had sex	Unemployed	Missing	Missing	1	99	99	99	99	99	2	99	99	99					62	1	72.0383918108709	72.0340579457993	72.2212279416139	71.7531921184759	72.1320898994138	72.0216383959309	72.2855339790025	71.8936470965342	71.899762192781	72.0997064728938	72.0361211841852	71.9506275616931	71.9085051092148	72.0521117679419	72.3638053932548	72.1608435434365	72.0434535789959	71.894913727703	72.0676899934436	71.9744826219332	72.0771015917425
SHIMS2	SW00000000005201	49	45-49	2	1	1	1	Tertiary	Missing	Employed	No	Always	1	2	99	99	99	99	2	99	99	99					105	2	78.6450475479871	78.8462999366219	79.2349031967571	78.5014488560631	79.2896093661101	79.3182671187223	79.124517119322	78.0681684722348	78.775251954939	78.6814773963251	78.737055900624	78.6074072280526	78.750182668393	78.9694134724217	79.1184822019223	78.9505608062977	79.0141400298915	78.8482683918815	79.2819061503753	78.5146150112211	78.1220482676558
SHIMS2	SW00000000005502	18	18-19	1	2	1	2	Secondary	Missing	Unemployed	No	Missing	2	2	99	99	99	99	2	99	99	99					76	2	50.4531162436597	50.4560171181021	50.454376028635	50.3938095453396	50.3362352737282	50.4015227059858	50.9573113786867	50.6047135293111	50.4243844861796	50.4170916347095	50.1150827131372	50.2997428083211	50.4912967027378	50.6661899063762	50.5493370506599	50.5302805889495	50.6163257020928	50.3432462398224	50.5624414927437	50.6371559941734	50.4307217054253
SHIMS2	SW00000000005601	25	25-29	2	1	2	1	Secondary	Married or living together	Unemployed	Missing	Missing	1	1	2	2	2	2	1	2	3	2					114	2	95.839544107146	95.6754799249567	96.0446229922843	96.2388555646042	95.5777117007883	95.75562050726	95.9827548886767	95.9007651159477	95.9481691976589	95.9867057509375	95.7622645701343	96.0356388532617	95.9341341953017	95.6560873803914	95.7523474797212	96.1387999208912	95.8639633264531	95.7479219363882	95.7951850680651	95.8873379803392	96.3169965676339
SHIMS2	SW00000000005602	28	25-29	2	1	1	1	Primary	Married or living together	Unemployed	No	Missing	1	2	99	99	99	99	2	99	99	99					114	2	127.687012070577	127.799518791777	127.336956665115	127.380366096217	127.326153986382	128.237409314943	128.390851317889	128.347555911859	127.34087097949	127.254962604076	127.27673036783	127.688984095673	128.003913373667	127.283811697601	128.514894812822	127.547548737623	128.169483501474	127.52629165049	127.909163422649	127.730937172143	128.035459173313
SHIMS2	SW00000000005702	26	25-29	2	1	1	2	Secondary	Missing	Unemployed	Yes	Missing	0	2	99	99	99	99	2	99	99	99					8	2	77.5610743580867	77.6461715941403	77.4077369288333	77.4865104298748	77.4280700063278	77.6231901370909	77.9853025803422	78.0287087719941	154.075720784823	77.2452956359376	77.286626974768	77.5803802203421	77.9660173943853	77.8267598560519	78.2080861046905	77.4614856165368	77.9149913430733	77.385287970382	77.3835784634974	77.5000316366022	77.7442978749807
SHIMS2	SW00000000006001	29	25-29	2	1	1	1	Primary	Married or living together	Employed	No	Sometimes	2	1	2	2	2	2	1	2	3	2					113	2	135.161313392995	135.280405820302	134.790767104886	134.836717555337	134.779332079333	135.743928752459	135.906352653775	135.860522902981	134.794910548008	134.703973430253	134.727015394279	135.163400852774	135.496764866462	134.734511237567	136.037657172701	135.013686418673	135.672026825921	134.991185024293	135.396468621637	135.207809699255	135.530157234589
SHIMS2	SW00000000006002	26	25-29	2	1	2	1	Secondary	Married or living together	Unemployed	Missing	Missing	1	1	1	2	1	1	1	1	1	1					113	2	101.449618457261	101.275950595621	101.666701863122	101.872304055175	101.172459399669	101.360782296078	101.601212241232	101.51442310593	101.564602038309	101.605394371611	101.367815276565	101.657191827525	101.549745481472	101.255422886883	101.35731767823	101.76639154303	101.47546708274	101.352633080794	101.402662812471	101.500209997999	101.955019128761
SHIMS2	SW00000000006102	33	30-34	2	1	2	2	Secondary	Not married, ever had sex	Unemployed	Missing	Missing	1	2	99	99	99	99	2	99	99	99					53	2	60.4117367382381	60.6264574361743	60.4650789466532	60.1959982470056	60.4121595458058	60.3871044558809	60.5350087594645	60.2665619724587	60.3511945710985	60.4141540163257	60.589476646049	60.8258561764986	60.4896798593356	60.3962460743307	60.6225817958385	60.3091732055936	60.42169831875	60.2020427410014	60.5797633154908	60.3683105524589	60.763715198289
SHIMS2	SW00000000006201	41	40-44	2	1	2	2	Secondary	Married or living together	Unemployed	Missing	Always	3	1	1	2	1	1	1	1	1	1					16	1	64.7467710569985	64.6469760417561	65.1238396322388	64.7589773902589	65.2318438789133	65.0343252410219	65.3327315862581	64.8814565502258	64.74400961406	64.7465441797263	64.9026900568109	64.5591989256572	64.6375235449276	64.9104094350519	64.8730190606336	64.6955089074048	128.694813331811	64.9414787843037	65.0338395691138	64.6053481723041	64.6252195757984
SHIMS2	SW00000000006302	44	40-44	2	1	1	2	Secondary	Missing	Unemployed	No	Missing	0	1	1	2	1	1	1	1	1	1					49	2	53.5285494190144	52.6114789672453	53.7090171918563	53.1000774061241	53.2218679303156	53.7429573477951	53.6775141112007	53.8356052177199	53.3494917083584	53.5303081324652	53.8290811605304	53.2623522404561	53.2491087442439	53.4991369330959	53.5896770258985	53.382632634067	53.4871724224758	53.3819507620339	53.5809701221862	53.5675457650181	53.7669437732946
SHIMS2	SW00000000006304	18	18-19	1	2	2	2	Secondary	Missing	Unemployed	Missing	Missing	1	2	99	99	99	99	2	99	99	99					49	2	51.8120947141031	51.6313974870937	51.7964567089247	51.7410369958277	51.9737303387167	51.6825848309817	52.2287598288305	51.7262314919602	51.5941125217689	51.9176857717082	51.6189508757128	51.7048235169194	51.8148749497213	51.7983078876027	51.9258226881065	51.9306359895661	51.8064355311121	51.8241376446628	51.7365716145763	51.8636864570731	51.5717393127288
SHIMS2	SW00000000006401	33	30-34	2	1	2	1	Secondary	Missing	Unemployed	Missing	Missing	0	1	1	2	1	1	1	1	1	1					115	1	111.757726173801	112.154945294777	111.856405739121	111.358624202394	111.758508339898	111.712158077014	111.985771277897	111.489162437724	111.645727159992	111.762197978738	112.086533273543	112.523819805323	111.901915804079	111.729069467858	112.147775615923	111.567990406952	111.776154440346	111.369806117388	112.068564253028	111.677390595962	112.408863096546
SHIMS2	SW00000000006501	37	35-39	2	1	2	2	Secondary	Not married, ever had sex	Employed	Missing	Never	1	2	99	99	99	99	2	99	99	99					62	2	53.5661080195262	53.3262588326512	53.4671926451681	53.6650165074258	53.6403174074437	53.8508018373876	53.6826258527342	53.4440147632462	53.3790602950905	53.671023835752	53.7430370156337	53.4489898859977	53.6095443211124	53.6184556932124	53.6255909702873	53.4765383235713	53.498537113316	53.6006054785189	53.4668942746012	53.3880930372228	53.4291317425374
SHIMS2	SW00000000006601	34	30-34	2	1	2	2	Primary	Not married, ever had sex	Unemployed	Missing	Missing	Missing	2	99	99	99	99	2	99	99	99					28	1	49.1776097497615	49.3524011273716	49.2210324760439	49.0019898470295	49.1779539323109	49.1575580704949	49.2779581866753	49.0594315883232	49.1283259643623	49.1795775123994	49.3222972607522	49.5147198085701	49.2410586191198	49.1649997195664	49.3492461985738	49.0941188644588	49.1857188812871	49.0069103108816	49.3143902147815	49.1422590690415	49.4641345259603
SHIMS2	SW00000000006603	26	25-29	2	1	1	2	Primary	Missing	Unemployed	Yes	Sometimes	1	1	1	2	1	1	1	1	1	1					28	1	69.3795652152135	69.4406964710404	69.1893603428591	69.2129471384716	69.1834906373855	69.6786271236294	69.7620008299877	69.7384759906368	69.1914872109333	69.1448083386039	69.1566359940598	69.3806367278246	69.5517555912585	69.1604836804664	69.829400666562	69.3037869097547	69.6417191928308	69.2922367337488	69.5002725915454	69.4034322037134	69.5688962058621
SHIMS2	SW00000000006607	28	25-29	2	1	1	2	Secondary	Missing	Employed	No	Sometimes	1	2	99	99	99	99	2	99	99	99					28	1	69.3795652152135	69.4406964710404	69.1893603428591	69.2129471384716	69.1834906373855	69.6786271236294	69.7620008299877	69.7384759906368	69.1914872109333	69.1448083386039	69.1566359940598	69.3806367278246	69.5517555912585	69.1604836804664	69.829400666562	69.3037869097547	69.6417191928308	69.2922367337488	69.5002725915454	69.4034322037134	69.5688962058621
SHIMS2	SW00000000006701	43	40-44	2	1	2	2	Primary	Not married, ever had sex	Unemployed	Missing	Missing	1	2	99	99	99	99	2	99	99	99					14	1	60.3033652001457	60.2104188624199	60.6545565202224	60.3147338438686	60.7551487107526	60.5711852735008	60.849112751907	60.4288075712887	60.3007932679971	60.3031538928823	60.4485838764415	60.1286656660533	60.2016150663541	60.4557734934307	0	60.2556210412103	59.9314081692259	60.4847106324398	60.5707329320178	60.1716478075381	60.1901554872632
SHIMS2	SW00000000006703	23	20-24	1	2	2	2	Secondary	Missing	Unemployed	Missing	Always	1	2	99	99	99	99	2	99	99	99					14	1	59.3366064329707	59.3330367135527	59.4659044954592	59.0715504748955	59.3984091835342	59.4225466072307	59.5401725758951	59.2173830587121	59.2389178453148	59.3976212728851	59.2857969095878	59.2470364789825	59.1848554256752	59.4123353363994	0	59.5190227478713	59.3774198487075	59.2216970687209	59.1992212082733	59.3110934689565	59.40865026662
SHIMS2	SW00000000006704	18	18-19	1	2	2	2	Secondary	Missing	Unemployed	Missing	Missing	0	2	99	99	99	99	2	99	99	99					14	1	49.6434413290446	49.4763975501565	49.3708336507579	49.8162677497291	49.8444368335895	49.5326334381679	50.0090906677758	49.62076596224	49.4498721165145	49.7388056227346	49.4511126856593	49.5574660089053	49.6514134597232	49.6140587979434	0	49.7594620640685	49.6318592840943	49.6657087777703	49.4920367932472	49.6304245065927	49.3986415715432
SHIMS2	SW00000000006801	43	40-44	2	1	1	1	Secondary	Not married, ever had sex	Employed	No	Missing	1	1	1	2	1	1	1	1	1	1					66	2	52.3314728044252	51.4198306403729	52.5744137764188	51.9235940176855	51.9570812010119	52.432661359101	52.5444096964319	52.6488858370932	52.3921192492208	52.3030679915147	52.6361120752639	52.0836195546516	52.0203875116789	52.3027180796351	52.3976997885118	52.3733290572436	52.611886696659	52.2145146190078	52.3552267318809	52.1040904464106	52.5549687530667
SHIMS2	SW00000000006802	38	35-39	2	1	2	1	Primary	Not married, ever had sex	Unemployed	Missing	Missing	1	1	1	2	1	1	1	1	1	1					66	2	53.9232652814968	53.6759259783818	53.8296791409688	54.0309350036431	53.9997523888561	54.2010706832715	54.0496484952599	53.7525108861102	53.771173119169	54.0462387746137	54.1962062299281	53.7987967763172	53.9244350817305	53.9901216780994	54.0308728811464	53.8337545793426	53.9339499793528	53.9804803360523	53.8693754727486	53.7971007914109	53.7546826759223
SHIMS2	SW00000000006903	22	20-24	1	2	1	2	Primary	Missing	Unemployed	Yes	Sometimes	3	2	99	99	99	99	2	99	99	99					94	1	43.3261923253226	43.4403408659862	43.1575877624003	43.1517772347585	43.37044671003	43.2266098854657	43.5162279585237	43.3021448487131	43.1699699633025	43.4722459440541	43.2416327196123	43.2911182955109	43.2066075354593	43.300789037036	43.1915302593487	43.4048902225171	43.4198750636449	43.3807878820862	43.5851339378762	43.1397580885872	43.3467241026168
SHIMS2	SW00000000007001	18	18-19	1	2	1	2	Secondary	Missing	Unemployed	No	Missing	0	2	99	99	99	99	2	99	99	99					46	1	46.5126644603562	46.5851764133048	46.4400242419771	46.4628521039959	46.428231970511	46.5813045012376	46.9028595437017	46.6524218074852	46.4861766892427	46.5062234763658	46.1898519132888	46.3712696830627	46.6086409243473	46.7090968022438	46.5956192317107	46.5851301576603	46.5745846903359	46.4161768730032	46.6218703440728	46.6984595486497	46.5004823774806
SHIMS2	SW00000000007301	32	30-34	2	1	1	1	Secondary	Missing	Employed	No	Missing	Missing	2	99	99	99	99	2	99	99	99					37	2	39.032262481137	38.9022322483194	38.8995071925316	38.9137855261271	38.808995552715	39.1652934608843	39.047913399865	39.2081090557968	39.1249221175072	38.9455018997792	38.7908964463006	38.9984921724756	38.9610058665084	39.1262358096884	39.0940877194415	38.9468009243289	39.0066671447341	39.113168531468	38.8522044249001	39.1102327876814	38.9695399291328
SHIMS2	SW00000000007302	27	25-29	2	1	1	1	Primary	Missing	Employed	No	Never	1	2	99	99	99	99	2	99	99	99					37	2	44.4460858569216	44.467445911044	44.708608332139	44.5329941302306	44.2808734694468	44.6438009056659	44.5594817900023	44.6883386786833	44.2893586486055	44.2534325979093	44.2684884696307	44.3514742380687	44.6228156699401	44.4888900654574	44.7990768245259	44.3373603393059	44.567935421612	44.3693904802934	44.2391260741852	44.4409646391475	44.475458376055
SHIMS2	SW00000000007305	29	25-29	2	1	1	1	Primary	Not married, ever had sex	Employed	Yes	Always	1	2	99	99	99	99	2	99	99	99					37	2	44.4460858569216	44.467445911044	44.708608332139	44.5329941302306	44.2808734694468	44.6438009056659	44.5594817900023	44.6883386786833	44.2893586486055	44.2534325979093	44.2684884696307	44.3514742380687	44.6228156699401	44.4888900654574	44.7990768245259	44.3373603393059	44.567935421612	44.3693904802934	44.2391260741852	44.4409646391475	44.475458376055
SHIMS2	SW00000000007401	47	45-49	2	1	2	2	Primary	Married or living together	Unemployed	Missing	Never	1	1	1	2	1	1	1	1	1	1					58	1	55.233927097626	55.065440709579	55.3487244036103	55.0253747555807	55.0936692455825	54.6189413212505	55.3234253199023	55.2421688534696	55.2210020174361	55.3763345308343	55.3853659846566	55.3756193837378	55.5937346560868	55.2674865501409	55.4567147643485	55.2804190882542	55.3403944987564	55.4554711126535	55.3565352265915	55.1088045314062	55.448812135513
SHIMS2	SW00000000007801	29	25-29	2	1	2	1	Secondary	Not married, ever had sex	Employed	Missing	Sometimes	1	2	99	99	99	99	2	99	99	99					115	1	123.399595909938	123.24206638619	123.580144842113	123.778703647336	122.966940513431	123.203718506536	123.532976695241	123.567055975985	123.400188327592	123.588623615818	123.024692080809	123.639922100458	123.499329428969	123.2086070188	123.147436058641	123.854817268085	123.362179594093	123.031017390422	123.244483321587	123.362953838831	124.083600807519
SHIMS2	SW00000000007902	36	35-39	2	1	2	2	Primary	Not married, ever had sex	Unemployed	Missing	Missing	1	2	99	99	99	99	2	99	99	99					123	1	61.0277341169947	60.7478075000069	60.9218178659782	61.1495894820453	61.1142985122874	61.3421407855684	61.1707685034719	60.83448258101	60.8556035904888	61.1669095471582	61.3366354334034	60.886866704749	61.029058040115	61.1033989413444	61.1495191748191	60.9264302493009	61.0398265393743	61.0924873384229	60.9667442473581	60.8849472713582	60.8369405072968
SHIMS2	SW00000000007903	19	18-19	1	2	2	2	Secondary	Missing	Unemployed	Missing	Sometimes	1	2	99	99	99	99	2	99	99	99					123	1	56.471004785309	56.3057585529915	56.4121241353648	56.3457542790121	56.6447489377637	56.2956966383618	56.85989331574	56.442304554492	56.2330387396857	56.5874394978292	56.2625134257479	56.3736811323184	56.4613046603152	56.4186244900559	56.5859828371414	56.6338067777579	56.4816829388161	56.3765818263829	56.3022102076379	56.4560086492728	56.1877761403415
SHIMS2	SW00000000008003	29	25-29	2	1	1	2	Primary	Missing	Unemployed	Yes	Always	2	2	99	99	99	99	2	99	99	99					131	2	72.8614005324954	72.9255996796368	72.6616501687556	72.6864206751298	72.6554858902653	73.1754709569137	73.2630287989672	73.2383233581491	72.6638837743735	72.6148623081442	72.6272835382119	72.8625258193041	73.0422323367585	72.6313243219719	73.3338111175538	72.7818192689262	73.1367107899914	72.7696894437021	72.9881656465007	72.8864652933252	73.0602331585009
SHIMS2	SW00000000008004	24	20-24	1	2	1	2	Secondary	Missing	Unemployed	Yes	Missing	0	2	99	99	99	99	2	99	99	99					131	2	78.3772193285034	78.5837144005939	78.0722131394362	78.0617018765036	78.4572756507951	78.1970743789699	78.7209943916753	78.3337173670487	78.0946125801392	78.6414307880078	78.2242507335869	78.3137702973345	78.1608900643694	78.3312646994248	78.1336152240668	78.5195840741242	78.5466916992497	78.4759828638424	78.8456455268641	78.0399592029602	78.4143613787467
SHIMS2	SW00000000008005	18	18-19	1	2	2	2	Secondary	Missing	Unemployed	Missing	Missing	0	2	99	99	99	99	2	99	99	99					131	2	54.8755483782599	54.6971261917038	54.8492692507396	54.8053489789297	55.0853272816684	54.7530620313487	55.2669716681449	54.8571039197473	54.6691449449532	54.9809634697976	54.6994569703529	54.7770749343489	54.8777204796409	54.8496315549878	54.9916776933903	55.0037969703646	54.8702833113877	54.898066292449	54.7082849056072	54.8611596644426	54.6114344564661
SHIMS2	SW00000000008201	34	30-34	2	1	2	2	Secondary	Not married, ever had sex	Unemployed	Missing	Missing	1	2	99	99	99	99	2	99	99	99					17	1	52.753472297471	52.9467835574108	52.77527431459	52.5303957423927	52.7384490458977	52.8291838726153	52.8522287585763	52.6735459668852	52.6797941948273	52.7479739443	52.7725384624097	53.1060915309408	52.823266323028	52.7833529686517	52.8955740737692	52.7355288016401	52.7177090823818	105.102725858955	52.7112245070705	52.6876783596857	53.1270411379513
SHIMS2	SW00000000008202	38	35-39	2	1	1	2	Secondary	Not married, ever had sex	Employed	No	Missing	1	2	99	99	99	99	2	99	99	99					17	1	52.1943886289928	51.9806739265359	52.622692432637	52.4847456098235	52.4292588113727	52.6780511375556	52.3532559954695	52.3582543005605	51.7190072265193	51.9722397251302	52.1115787669934	52.3299098107191	52.1028466378789	52.0602006309981	52.4501517674579	52.3200007110614	51.9966172379865	103.901260060497	51.9828739978296	51.9358606162226	51.7044864545333
SHIMS2	SW00000000008212	18	18-19	1	2	1	2	Secondary	Missing	Unemployed	No	Missing	0	2	99	99	99	99	2	99	99	99					17	1	49.8128928561106	49.8097670583996	49.8733831866021	49.6925616644515	49.722469600014	50.1210064516364	50.3652179302601	49.886240380811	49.6813279543046	49.8059948628624	49.560346357244	49.7070171879148	49.8874702665426	50.0613323703326	49.8387862354937	50.109662672141	49.8965690189556	99.3006773268644	49.7597316258423	49.9572737678193	49.7659461553033
SHIMS2	SW00000000008303	31	30-34	2	1	2	2	Secondary	Not married, ever had sex	Employed	Missing	Always	1	1	1	2	1	1	1	1	1	1					84	1	47.2128992779461	47.385907511288	47.2324114805267	47.01325192835	47.1994538831225	47.2806590445698	47.3012835804034	47.141367421724	47.146959412993	47.2079784038662	47.229962968461	47.5284837433516	47.2753630012864	47.2396416525685	47.3400764391717	47.1968403452453	47.1808921891551	47.0320169811297	47.1750886735248	47.1540155225748	47.5472330624508
SHIMS2	SW00000000008501	49	45-49	2	1	2	2	Primary	Married or living together	Employed	Missing	Missing	0	2	99	99	99	99	2	99	99	99					8	2	60.9742507420022	60.7882539858195	61.1009786443515	60.7440240776149	60.819416242838	60.2953510348493	61.0730502902653	60.9833490428794	121.919964781228	61.1314582229155	61.1414282931036	61.1306687523733	61.3714521984491	61.0112979443276	61.2201921726913	61.0255745287221	61.0917830333582	61.2188192713918	61.1096012265936	60.8361245009931	61.2114682434424
SHIMS2	SW00000000008502	28	25-29	2	1	2	2	Secondary	Not married, ever had sex	Employed	Missing	Sometimes	1	2	99	99	99	99	2	99	99	99					8	2	63.3763875573911	63.2678958560628	63.5120012962235	63.6404426290188	63.2032440787258	63.3208908974149	63.4710894059573	63.4168715394115	126.896437439116	63.4737020162338	63.3252844565413	63.5060603009707	63.4389377097514	63.2550720323318	63.3187265229522	63.5742782361021	63.3925354003412	63.315800017489	63.3470539907652	63.4079924972787	63.6921153966459
SHIMS2	SW00000000008503	25	25-29	2	1	2	2	Primary	Missing	Unemployed	Missing	Always	1	2	99	99	99	99	2	99	99	99					8	2	63.3763875573911	63.2678958560628	63.5120012962235	63.6404426290188	63.2032440787258	63.3208908974149	63.4710894059573	63.4168715394115	126.896437439116	63.4737020162338	63.3252844565413	63.5060603009707	63.4389377097514	63.2550720323318	63.3187265229522	63.5742782361021	63.3925354003412	63.315800017489	63.3470539907652	63.4079924972787	63.6921153966459
SHIMS2	SW00000000008504	22	20-24	1	2	1	2	Secondary	Missing	Employed	Yes	Sometimes	1	2	99	99	99	99	2	99	99	99					8	2	83.4326720580529	83.6705436727073	83.171705048173	83.2167662191281	83.6109669787433	82.950014442094	83.7950691870217	83.4573832277801	165.590979970988	83.6561604244957	83.2426629814207	83.3845932163125	83.4297244123591	83.9344261431671	83.3269185658328	83.5681725665657	83.678425481114	83.4535172418932	83.5938010373291	82.9797313233468	83.4416919458781
SHIMS2	SW00000000008505	18	18-19	1	2	1	2	Secondary	Missing	Unemployed	Yes	Never	1	2	99	99	99	99	2	99	99	99					8	2	60.0916016175926	60.2055704243576	59.8507429030846	60.0147121674932	60.0701322914729	60.023862819142	60.6786834004128	60.2721598144674	119.826053709694	60.099161959148	59.6058193968321	59.9758377177603	60.2425428956494	60.3748345379411	60.3080067027093	60.1696555542806	60.2485872428998	59.9428331495731	60.1916102232439	60.2905765770677	60.074809549704
SHIMS2	SW00000000008507	37	35-39	2	1	1	2	Primary	Missing	Unemployed	No	Sometimes	1	1	1	2	1	1	1	1	1	1					8	2	72.1423658664802	71.9434158766124	72.9265060930905	72.8383462288551	72.4272850987357	72.5451491870255	72.0578572936106	72.4378868356593	143.386500413383	71.835314707912	71.7767426879933	72.1721442153567	71.9995415047332	71.7607308943697	72.6903096112746	71.8973104423833	71.8054832606413	71.9011397207651	71.8754860633221	71.862857538778	71.3912685262648
SHIMS2	SW00000000008702	27	25-29	2	1	2	2	Secondary	Missing	Unemployed	Missing	Always	2	2	99	99	99	99	2	99	99	99					90	2	60.7783053457139	60.7007169433802	60.8672315536864	60.9650282085615	60.5652085231153	60.6818293682485	60.8439997107288	60.8607848623801	60.7785971306326	60.8714076248751	60.5936530441078	60.8966737932142	60.8274273402246	60.6842371191722	60.6541084362749	61.0025166366939	60.759876595988	60.5967684643507	60.7019073624936	60.7602579366459	61.1151999539709
SHIMS2	SW00000000008703	21	20-24	1	2	1	2	Secondary	Missing	Unemployed	No	Always	2	2	99	99	99	99	2	99	99	99					90	2	76.7331894895959	76.951960472608	76.4931776270283	76.534620472909	76.8971676722058	76.2892883488269	77.0664868284166	76.7559164000785	76.1471719079103	76.9387321714729	76.5584377751618	76.6889712860708	76.7304785341634	77.1946536898969	76.6359277987314	76.8578095687469	76.959209387009	76.7523608453983	76.8813801227625	76.316619021859	76.7414850978342
SHIMS2	SW00000000008801	27	25-29	2	1	2	1	Tertiary	Missing	Employed	Missing	Always	1	2	99	99	99	99	2	99	99	99					139	1	29.1177616530087	29.0805904848864	29.1603645540557	29.2072171221047	29.0156709077313	29.0715417970733	29.1492346078989	29.1572760635188	29.1179014417651	29.1623652325022	29.0292981514967	29.1744697863129	29.1412950917899	29.0726953059959	29.05826121142	29.2251771344627	29.1089327799589	29.0307906916978	29.0811607926601	29.109115473213	29.2791616270556
SHIMS2	SW00000000008802	30	30-34	2	1	1	1	Secondary	Missing	Employed	No	Sometimes	10	2	99	99	99	99	2	99	99	99					139	1	34.3862700023726	34.2717172091211	34.2693165154863	34.2818953055177	34.1895784350562	34.5034663650093	34.4000579993514	34.5411856391017	34.4679004043019	34.3098364936162	34.1736336570596	34.3565193582162	34.3234950302259	34.4690577282993	34.4407362106363	34.3109808958636	34.363721267239	34.4575458422718	34.227644174806	34.4549595387349	34.3310132872515
SHIMS2	SW00000000008803	29	25-29	2	1	2	1	Primary	Missing	Employed	Missing	Sometimes	4	1	2	2	1	2	1	1	2	2					139	1	27.9244082456496	27.8766054806779	27.9841613106762	28.0407541262473	27.8481191201619	27.8999557413467	27.9661350335417	27.9422459811993	27.9560579305626	27.9672861814496	27.9018915970088	27.98154363581	27.9519686046043	27.8709551477552	27.8990020915976	28.011601288884	27.9315231819248	27.8977126376474	27.9114835189282	27.938333767094	28.0635217770083
SHIMS2	SW00000000008903	23	20-24	1	2	1	2	Secondary	Missing	Unemployed	Yes	Sometimes	3	2	99	99	99	99	2	99	99	99					24	2	96.4846205067127	96.759704019	96.1828286272016	96.2349390279828	96.6908073318106	95.9264574302853	96.9037099185554	96.5131974151898	95.7477596469557	96.7430707000482	96.2648869994491	96.4290203600878	96.4812117404688	97.0648674447017	96.3623232661662	96.6413182945197	96.7688188330683	96.5087266464612	96.670956003762	95.9608231282739	96.4950514378139
SHIMS2	SW00000000008904	28	25-29	2	1	2	2	Tertiary	Missing	Unemployed	Missing	Sometimes	1	1	2	2	1	2	1	1	2	2					24	2	75.1794305367189	75.0411872441081	75.3452636923544	75.4743741041696	74.9190495020306	75.1056316294222	75.347047363379	75.194912706718	75.180303551279	75.292798019283	74.9483349928264	75.2996654778782	75.2571561923367	75.1127712229786	75.0377071590579	75.4119981419878	75.1342189928086	75.0978696992237	75.200261267753	75.2519278494093	75.6247551805704
SHIMS2	SW00000000009001	23	20-24	1	2	2	1	Secondary	Not married, ever had sex	Employed	Missing	Missing	1	1	1	2	1	1	1	1	1	1					106	2	104.334272378612	104.327995577486	104.599076661246	103.921213429895	104.469976711338	104.310008159024	104.692212049916	104.124636459884	104.133493044566	104.441557565775	104.330983796272	104.176777426707	104.06744163313	104.467429977474	104.787595709393	104.515004431293	104.40603647653	104.174954009004	104.376705371408	104.261954317687	104.410273454527
SHIMS2	SW00000000009101	27	25-29	2	1	1	1	Secondary	Missing	Employed	Yes	Always	1	1	1	2	1	1	1	1	1	1					63	2	61.9360962301584	61.9831565918865	61.9654825852825	61.8894772052515	61.7397070745322	62.1472285983068	62.1897065043462	62.3095238844296	61.6665075766851	61.667631852268	61.7880990958992	61.8823990055075	62.2316144127442	62.1179391949551	62.3396478378305	61.8725739165828	62.1392093888835	61.8205802537589	61.8365303088662	61.9294995599586	62.083497409033
SHIMS2	SW00000000009301	44	40-44	2	1	1	1	Secondary	Divorced/separated/widowed	Employed	Yes	Always	1	99	99	99	99	99	2	99	99	99					111	2	91.8522787455856	90.3876667144993	92.1322742238951	91.1459078636071	91.240974479885	92.2600415738297	92.0795286827094	92.4094025716827	91.9587254755126	91.8552966087608	92.3646259752502	91.417246353677	91.4254807521338	91.8018084099513	91.9571706219301	91.9283654691533	92.1692398280897	91.6564747906418	91.9105690753737	91.4847746092475	92.2613513791312
SHIMS2	SW00000000009501	32	30-34	2	1	1	2	Secondary	Missing	Unemployed	No	Always	1	2	99	99	99	99	2	99	99	99					25	2	49.0489259986365	48.8991708554184	48.6181302652939	48.7678790684927	48.7951050053687	49.1651600778084	49.1441328084572	49.2982598073978	49.1245875149256	48.9399004627308	48.8242325941737	49.0684530072607	48.9981549223499	49.2639244172706	49.0570955354795	49.0112308270054	49.0430555423603	49.1437261731899	48.9722105346168	49.1473338406395	49.0542329443922
SHIMS2	SW00000000009601	31	30-34	2	1	2	1	Tertiary	Not married, ever had sex	Employed	Missing	Sometimes	1	2	99	99	99	99	2	99	99	99					140	1	48.5439534042658	48.7377343887357	48.5540085809408	48.3178858705533	48.5066098398795	48.4895964149608	48.6229302459884	48.4620595825225	48.4406345660697	48.5457181073675	48.5780304752788	48.8719138367187	48.597905011056	48.5493257907565	48.6581054336444	48.4889080012865	48.5248726974391	48.2771149628592	48.6402952670786	48.4704824515529	48.8540529184033
SHIMS2	SW00000000009701	39	35-39	2	1	2	2	Primary	Not married, ever had sex	Unemployed	Missing	Missing	1	1	1	2	1	1	1	1	1	1					84	1	48.6391471155564	48.41604540447	48.5547317888258	48.7362659274093	48.7081389996323	48.8897294520651	48.7531456224175	48.485125505135	48.5019589645799	48.7500700315149	48.8853416825084	48.5268756886857	48.6402022832167	48.6994520339066	48.7362098925004	48.5584078615857	48.6487847847181	48.6907554786855	48.5905381464584	48.52534589892	48.4870844741185
SHIMS2	SW00000000009802	19	18-19	1	2	2	2	Secondary	Missing	Unemployed	Missing	Sometimes	1	2	99	99	99	99	2	99	99	99					57	2	51.3315145858675	51.1646154597118	51.2885612774151	51.2397026770405	51.5144114648522	51.303049998146	51.6976585408305	51.3142613279202	51.1526872345181	51.4301216425394	51.1245933686931	51.2394008636029	51.3335464061776	51.3072715517453	51.4535872499428	51.5204101097539	51.326589553409	51.3315136608392	51.0358087823919	51.3315697804678	51.1092524754322
SHIMS2	SW00000000009805	23	20-24	1	2	2	2	Primary	Not married, ever had sex	Unemployed	Missing	Never	1	2	99	99	99	99	2	99	99	99					57	2	51.9945502561276	51.9857168394464	52.1323142911951	51.7964707507891	52.0638969499024	51.9740326727885	52.1817023911379	51.8439308950994	51.9294554518047	52.0555236076124	52.0840478211325	51.9248647391518	51.8598762055658	52.0180952925733	52.2755988314732	52.0835660981111	52.0741958355716	51.912619410523	52.0601375636653	51.9996884466224	51.9928024706627
SHIMS2	SW00000000009905	34	30-34	2	1	2	2	Secondary	Missing	Unemployed	Missing	Always	1	1	2	2	2	2	1	2	3	2					77	2	55.5603470934	55.7578245563831	55.6094056335826	55.3619335714345	55.5607359472302	55.5376929167224	55.6737197036913	55.4268306475667	55.5046667901729	55.5625702509654	55.7238135239897	55.941210497933	55.6320309597402	55.5461004137005	55.7542601509564	55.4660199679021	55.5695087050457	55.367492659826	55.7148802264819	55.5204082655313	55.8840597768239
SHIMS2	SW00000000010303	26	25-29	2	1	2	2	Secondary	Married or living together	Employed	Missing	Missing	1	2	99	99	99	99	2	99	99	99					129	2	49.5924710997607	49.5075755768372	49.6985898086834	49.7990960591998	49.4569851042226	49.5490445711737	49.6665759654547	49.6241501017633	49.6486794917367	49.6686203514575	49.5524825622362	49.6939409379173	49.6414170359803	49.4975408441508	49.5473509328625	49.7473219542055	49.6051069009746	49.545060921658	49.5695173765964	49.6172021885525	49.8395303650029
SHIMS2	SW00000000010304	23	20-24	1	2	2	2	Secondary	Divorced/separated/widowed	Unemployed	Missing	Always	2	2	99	99	99	99	2	99	99	99					129	2	53.5337626401176	53.5305420226353	53.6504159542046	53.2946279204403	53.5895213694764	53.6112982655376	53.7174209622224	53.4261987566669	53.4456275414222	53.5888105128197	53.4879220515138	53.4529522105237	53.3968521746676	53.6020856094422	53.7804134529309	53.6983394888898	53.5705846938535	53.4300908765861	53.4098130506256	53.5107447251762	53.5987609223267
SHIMS2	SW00000000010402	31	30-34	2	1	2	2	Primary	Missing	Employed	Missing	Sometimes	1	1	1	2	1	1	1	1	1	1					47	1	51.9421011905695	52.1267183663384	51.9879649007825	51.756608914609	51.9424647211457	51.9209223175254	52.0480906579515	51.8172797108112	51.8900469451256	51.9441795698681	52.0949222279305	52.2981617001408	52.0091168021335	51.9287822946789	52.1233860850075	51.8539169125017	51.9506661723247	51.7618059795459	52.086570691855	51.9047632913821	52.2447327945587
SHIMS2	SW00000000010403	26	25-29	2	1	1	2	Primary	Missing	Employed	Yes	Always	1	2	99	99	99	99	2	99	99	99					47	1	75.9238645000291	75.9815530652543	75.959887526671	75.8667169439901	75.6831224360536	76.1826794122785	76.2347506111218	76.3816277810421	75.5933914214387	75.594769605603	75.742443405517	75.858040189868	76.2861230829492	76.1467752331855	76.4185549865883	75.8459961837775	76.1728491290235	75.7822601711552	75.8018124176875	75.9157780250189	76.1045550474352
SHIMS2	SW00000000010404	22	20-24	1	2	2	2	Primary	Missing	Employed	Missing	Never	1	2	99	99	99	99	2	99	99	99					47	1	56.7753320198139	56.7584658375401	56.9295131678557	56.5453379038921	56.8093559998874	56.7469085584502	57.0215259168509	56.5863751631615	56.6407134576399	56.8403486242016	56.7439905747999	56.6739594466107	56.630928557742	56.8595191033726	57.0264984672228	56.8708903971487	56.813629176222	56.6785547619093	56.8890320103231	56.8073688087929	56.8266220807016
SHIMS2	SW00000000010405	22	20-24	1	2	2	2	Secondary	Missing	Unemployed	Missing	Sometimes	3	1	1	2	1	1	1	1	1	1					47	1	56.7753320198139	56.7584658375401	56.9295131678557	56.5453379038921	56.8093559998874	56.7469085584502	57.0215259168509	56.5863751631615	56.6407134576399	56.8403486242016	56.7439905747999	56.6739594466107	56.630928557742	56.8595191033726	57.0264984672228	56.8708903971487	56.813629176222	56.6785547619093	56.8890320103231	56.8073688087929	56.8266220807016
SHIMS2	SW00000000010406	20	20-24	1	2	1	2	Primary	Missing	Employed	No	Missing	0	2	99	99	99	99	2	99	99	99					47	1	81.6715206775693	81.8767715592853	81.6160452626205	81.4771863220553	81.7266793597193	81.4106499143523	81.9141042035855	81.6957102277727	81.2430647803888	81.8686513051153	81.579478062268	81.5333954983669	81.6321063714625	82.1226001656955	81.4202600452609	81.8253258005664	81.8074156160936	81.7247867352211	81.8850943744108	81.2834618346626	81.6817826068481
SHIMS2	SW00000000010501	22	20-24	1	2	2	2	Primary	Married or living together	Unemployed	Missing	Missing	1	1	2	2	1	1	1	1	1	2					95	2	71.4473611524754	71.4261363674622	71.6413861942525	71.1579313582565	71.4901776980715	71.4115924262169	71.7571771174266	71.2095735729195	71.2779541109435	71.5291795170599	71.4079203696339	71.3197916149504	71.265640571736	71.5533040813744	71.7634346872131	71.5676139744969	71.495555159761	71.3255744635937	71.5904437905851	71.4876769718801	71.5119057244472
SHIMS2	SW00000000010502	42	40-44	2	1	1	2	Primary	Missing	Employed	No	Missing	1	2	99	99	99	99	2	99	99	99					95	2	67.933366219963	66.769507241423	68.1623988284763	67.3895901138923	67.5441551146596	68.205472460547	68.1224181015845	68.3230523640828	67.706123128855	67.9355982125394	68.3147726484711	67.5955339675669	67.5787265762218	67.8960386779497	68.0109435903508	67.7481824535979	67.8808544540091	67.7473170861809	67.9998936126297	67.9828566896854	68.2359137604785
SHIMS2	SW00000000010801	46	45-49	2	1	2	2	Primary	Married or living together	Employed	Missing	Missing	1	2	99	99	99	99	2	99	99	99					99	1	57.3947097534235	57.1582667722442	57.5238708879996	57.1614313172619	57.3069997440415	56.7346746287836	57.4999745617582	57.3867311334203	57.1151317281525	57.5385355767889	57.5599797544221	57.5315360562748	57.7402939817539	57.3946354915013	57.6172373566739	57.2629422743621	57.2636019365369	57.5933853677027	57.499883215863	57.5413383368976	57.6171272416012
SHIMS2	SW00000000010901	48	45-49	2	1	2	2	Primary	Not married, ever had sex	Unemployed	Missing	Always	1	2	99	99	99	99	2	99	99	99					127	2	50.7867148057606	50.6317942598564	50.8922690972233	50.5949542543371	50.6577499483748	50.2212451954036	50.8690069933564	50.794292968776	50.774830400723	50.9176561687346	50.9259604464432	50.9169986023883	51.1175521156663	50.8175721869658	50.9915645111252	50.829463449445	50.8846098825992	50.9904209932319	50.8994510243465	50.6716666022327	50.9842981699835
SHIMS2	SW00000000010902	22	20-24	1	2	2	2	Secondary	Missing	Unemployed	Missing	Always	1	1	1	2	1	1	1	1	1	1					127	2	54.489036137382	54.472849142384	54.6370085375156	54.268303695175	54.5216899997868	54.4617572654089	54.7253160088545	54.3076884177959	54.3598385538874	54.5514345766333	54.4589567865581	54.3917457542508	54.3504476838534	54.5698330763894	54.7300883187164	54.5807464575261	54.5257910988281	54.3961560199853	54.5981575228724	54.5197828312418	54.5382607897402
SHIMS2	SW00000000010903	20	20-24	1	2	2	2	Secondary	Missing	Unemployed	Missing	Missing	0	2	99	99	99	99	2	99	99	99					127	2	54.489036137382	54.472849142384	54.6370085375156	54.268303695175	54.5216899997868	54.4617572654089	54.7253160088545	54.3076884177959	54.3598385538874	54.5514345766333	54.4589567865581	54.3917457542508	54.3504476838534	54.5698330763894	54.7300883187164	54.5807464575261	54.5257910988281	54.3961560199853	54.5981575228724	54.5197828312418	54.5382607897402
SHIMS2	SW00000000011001	46	45-49	2	1	2	2	Secondary	Married or living together	Unemployed	Missing	Missing	0	1	1	2	1	1	1	1	1	1					58	1	55.233927097626	55.065440709579	55.3487244036103	55.0253747555807	55.0936692455825	54.6189413212505	55.3234253199023	55.2421688534696	55.2210020174361	55.3763345308343	55.3853659846566	55.3756193837378	55.5937346560868	55.2674865501409	55.4567147643485	55.2804190882542	55.3403944987564	55.4554711126535	55.3565352265915	55.1088045314062	55.448812135513
SHIMS2	SW00000000011002	29	25-29	2	1	2	2	Secondary	Missing	Employed	Missing	Missing	0	2	99	99	99	99	2	99	99	99					58	1	57.4099185714879	57.3116406484475	57.5327651710434	57.6491145992957	57.2530754096343	57.3596465561046	57.4957048654736	57.4465912535516	57.4749873033904	57.4980715157201	57.3636264906102	57.5273834813189	57.4665800394579	57.3000241031607	57.3576859432257	57.5891791476854	57.4245462015028	57.3550349489545	57.3833465667348	57.4385481146874	57.6959227165798
SHIMS2	SW00000000011101	48	45-49	2	1	2	2	Secondary	Not married, ever had sex	Unemployed	Missing	Sometimes	1	2	99	99	99	99	2	99	99	99					80	1	45.6085003457596	45.490304806258	45.6706425573875	45.3948088053909	45.4625741192327	45.0640546961978	45.6669012761625	45.6092297099703	45.5707249439776	45.7292194010518	45.7160061391275	45.7313630220674	45.8998823259354	45.5876670364621	45.7816679771084	45.6908376299519	45.7096904145225	45.6989094121731	45.6790449348226	45.5087645054256	45.7759268682529
SHIMS2	SW00000000011102	24	20-24	1	2	2	2	Primary	Missing	Unemployed	Missing	Never	1	2	99	99	99	99	2	99	99	99					80	1	46.0389526363602	46.0252758979029	46.1639776836754	45.8524510725143	46.0665425834618	46.0159041336931	46.2385905558899	45.8857280674453	45.9297908333831	46.0916744129398	46.013537949185	45.9567499097482	45.9218562863374	46.1072196990908	46.2426227826143	46.1164406483473	46.0700076898007	45.960476237642	46.1311516300355	46.0649311759469	46.0805435984896
SHIMS2	SW00000000011103	21	20-24	1	2	1	2	Secondary	Missing	Unemployed	Yes	Missing	0	2	99	99	99	99	2	99	99	99					80	1	58.7159525311009	58.8833552774114	58.5322963423883	58.5640082546348	58.8414280293866	58.3762810215069	58.9709904208994	58.7333430788672	58.2675340470327	58.873233030354	58.5822331661469	58.6821169254593	58.7138781180399	59.0690632288303	58.6415282453143	58.8113113543236	58.8889021198756	58.7306223815885	58.8293474549981	58.3971943513329	58.7223002998145
SHIMS2	SW00000000011201	49	45-49	2	1	2	2	Primary	Married or living together	Unemployed	Missing	Missing	1	1	2	2	1	1	1	1	1	2					72	2	59.4782304177967	59.2967971441349	59.6018490155583	59.2536524291193	59.3271948264472	58.8159877051561	59.5746058914639	59.487105489313	59.4643121444075	59.6315807691233	59.6413062208462	59.630810668462	59.8656864252316	59.514368656634	59.7181376065821	59.5282949610308	59.592879021457	59.7167983898006	59.6102600403295	59.3434931428075	59.7096277213814
SHIMS2	SW00000000011202	34	30-34	2	1	1	2	Primary	Missing	Unemployed	Yes	Never	1	2	99	99	99	99	2	99	99	99					72	2	76.1272493154005	75.873642598213	75.868327738449	75.8961757337313	75.6917967937313	76.3867085913467	76.1577743558743	76.4702147286111	76.3079696424079	75.9580343125304	75.6564968879916	76.0613848088741	75.9882727426275	76.3105318247115	76.247831239973	75.9605678875648	76.0773290076398	76.2850458322602	75.7760699661373	76.2793200535078	76.0049172995092
SHIMS2	SW00000000011203	19	18-19	1	2	1	2	Primary	Missing	Unemployed	No	Missing	0	2	99	99	99	99	2	99	99	99					72	2	63.8132694231428	63.9204987607402	63.5088061936653	63.6397442286529	63.7194595574662	63.9648664727654	64.4394424713378	63.9505443328389	63.8820983329385	63.8653670384599	63.3180639633428	63.6754699641951	63.7992393219822	63.6934076078125	63.9250519764005	63.908427005092	63.9300116314912	63.7195796161164	64.1775478754767	64.0970385353338	63.8187698486683
SHIMS2	SW00000000011301	36	35-39	2	1	2	1	Secondary	Not married, ever had sex	Employed	Missing	Missing	1	1	1	2	1	1	1	1	1	1					107	2	64.2609965051619	63.9941304520046	64.1061521273164	64.3191413474652	64.3021926798583	64.546051690841	64.3850214062246	64.1034875914697	64.0075076238173	64.4073097121389	64.4420044650448	64.106361845443	64.2509151788951	64.3642948574571	64.3161742011413	64.1905580739128	64.2378736368218	64.1984108740389	64.1457700716106	64.0596621939119	64.0958680604823
SHIMS2	SW00000000011302	43	40-44	2	1	1	1	Secondary	Not married, ever had sex	Employed	No	Missing	1	2	99	99	99	99	2	99	99	99					107	2	57.9564323802972	56.9635018375718	58.1518284518713	57.4925171516677	57.6243821910995	58.1885761383675	58.1177194355874	58.2888878424348	57.7625630112887	57.9583365745691	58.2818241150696	57.6682153643984	57.6538763658447	57.9245868927998	58.0226164643682	57.7984453552098	57.9116326775588	57.7977070787048	58.0131893253607	57.9986545050282	58.2145467215907
SHIMS2	SW00000000011401	39	35-39	2	1	2	1	Secondary	Missing	Unemployed	Missing	Sometimes	1	1	2	2	1	2	1	1	2	2					40	1	72.4627927021259	72.1304148953454	72.3370304163023	72.6074806900558	72.5655770824121	72.8361112527597	72.6326281260777	72.2333307010531	72.258409255151	72.6280460986528	72.8295743364141	72.2955302887374	72.4643646950569	72.5526352067024	72.6073972090281	72.3425070439604	72.4771509395542	72.5396790445248	72.3903748687531	72.2932512019268	72.2362491807505
SHIMS2	SW00000000011503	28	25-29	2	1	2	1	Tertiary	Missing	Employed	Missing	Missing	0	2	99	99	99	99	2	99	99	99					40	1	72.4006280216035	72.3082027882213	72.506559130873	72.6230569369749	72.1467817898308	72.2857034392586	72.4788847820957	72.4988796719512	72.4009756030513	72.5115337706726	72.1806656102486	72.5416314584091	72.4591433624314	72.2885716120055	72.2526815760655	72.6677140843714	72.3786752368686	72.1843767762782	72.309620845058	72.3791294993388	72.8019452527464
SHIMS2	SW00000000011504	27	25-29	2	1	2	1	Tertiary	Missing	Employed	Missing	Missing	0	2	99	99	99	99	2	99	99	99					40	1	72.4006280216035	72.3082027882213	72.506559130873	72.6230569369749	72.1467817898308	72.2857034392586	72.4788847820957	72.4988796719512	72.4009756030513	72.5115337706726	72.1806656102486	72.5416314584091	72.4591433624314	72.2885716120055	72.2526815760655	72.6677140843714	72.3786752368686	72.1843767762782	72.309620845058	72.3791294993388	72.8019452527464
SHIMS2	SW00000000011505	24	20-24	1	2	2	1	Tertiary	Missing	Unemployed	Missing	Missing	0	2	99	99	99	99	2	99	99	99					40	1	72.8569051386888	72.8762897183604	73.0006191070455	72.5002566651132	72.897444770874	72.7762796843743	73.0889686878938	72.6979970180832	72.6836608728107	72.9420765006091	72.8193004948633	72.7521046594459	72.6552178898665	72.9166613323154	73.1676076857078	73.0228557541653	72.9278013578663	72.5942288396742	72.8908498448196	72.8061613970155	72.8951406073452
SHIMS2	SW00000000011506	22	20-24	1	2	2	1	Tertiary	Missing	Employed	Missing	Missing	0	2	99	99	99	99	2	99	99	99					40	1	72.8569051386888	72.8762897183604	73.0006191070455	72.5002566651132	72.897444770874	72.7762796843743	73.0889686878938	72.6979970180832	72.6836608728107	72.9420765006091	72.8193004948633	72.7521046594459	72.6552178898665	72.9166613323154	73.1676076857078	73.0228557541653	72.9278013578663	72.5942288396742	72.8908498448196	72.8061613970155	72.8951406073452
SHIMS2	SW00000000011701	27	25-29	2	1	2	2	Tertiary	Not married, ever had sex	Employed	Missing	Sometimes	1	1	1	2	1	1	1	1	1	1					47	1	53.6770346502782	53.6437154465194	53.7859090112074	53.8925955525329	53.5286222554156	53.6545216460866	53.7610359278287	53.7591332237957	53.7016922094049	53.7685329318857	53.5399044716804	53.7777447541822	53.7317732656335	53.6183800157324	53.5716348587144	53.832150863389	53.6454667123583	53.6283385080964	53.592174938088	53.6473944417366	53.9984411899297
SHIMS2	SW00000000011902	26	25-29	2	1	2	2	Secondary	Not married, ever had sex	Unemployed	Missing	Missing	1	2	99	99	99	99	2	99	99	99					11	1	69.0151095115071	68.8969650899513	69.162789071632	69.3026580826362	68.8265611167209	68.9546752044505	69.1182371699559	69.0591954330984	69.0933316335683	69.1210822293114	68.9594596671808	0	69.0832248740496	68.8830003053799	68.9523182613313	69.2306069134405	69.0326940598306	68.9491313789164	68.9831660797168	69.0495264051092	69.3589282781142
SHIMS2	SW00000000012002	30	30-34	2	1	2	2	Secondary	Missing	Unemployed	Missing	Sometimes	1	1	2	2	1	2	1	1	2	2					118	2	44.6030212680403	44.7615532416903	44.6424047353082	44.4437378401449	44.6033334341185	44.5848348315433	44.6940351153716	44.4958362487832	44.5583219477701	44.6048059859076	44.7342496901368	44.9087727512707	44.6605680110362	44.5915842452195	44.7586917899649	44.5272968529703	44.6103760737689	44.4482005937224	44.7270781716065	44.5709589703399	44.8628930013687
SHIMS2	SW00000000012101	38	35-39	2	1	1	2	Secondary	Not married, ever had sex	Employed	No	Missing	1	2	99	99	99	99	2	99	99	99					3	1	68.6375176398819	68.4482331151093	69.3835624637474	0	68.9085948161707	69.0207327858911	68.5571146950742	68.9186814954244	68.2102210901938	68.3453837590555	68.2896573075857	68.6658492855349	68.5016320263305	68.2744234050919	69.1588409704557	68.4043675928577	68.317001594655	68.4080108357612	68.3836034941925	68.3715884934956	67.9229104001676
SHIMS2	SW00000000012102	28	25-29	2	1	2	2	Secondary	Not married, ever had sex	Unemployed	Missing	Missing	1	2	99	99	99	99	2	99	99	99					3	1	62.8742295977083	62.7939655792448	62.9662224031266	0	62.6537841859057	62.7744266709351	62.9421894160305	62.9595533993261	62.8745314447551	62.9705424850578	62.6832096089001	62.9966799507237	62.9250455515852	62.7769174525311	62.7457497897411	63.1061727574804	62.8551653372806	62.68643246361	62.7951970496556	62.8555598283732	63.2227419300166
SHIMS2	SW00000000012301	29	25-29	2	1	2	2	Secondary	Not married, ever had sex	Unemployed	Missing	Missing	1	2	99	99	99	99	2	99	99	99					44	1	73.7264283976206	73.632310673268	73.8342993174738	73.9529304315228	73.4679337333863	73.6093993162036	73.8061181959927	73.8264792322922	73.7267823439802	73.8393650528825	73.502438034359	73.8700138895083	73.7860152714309	73.6123200109329	73.5757727566172	73.998405340649	73.7040736134687	73.5062171592648	73.633754697563	73.7045361943937	74.1350945503197
SHIMS2	SW00000000012501	32	30-34	2	1	2	2	Secondary	Missing	Unemployed	Missing	Always	1	1	1	2	1	1	1	1	1	1					5	1	63.1128881618938	63.3648263898931	63.1259610823387	62.8189735963986	63.0643371058424	0	63.2155674088333	63.0064164954888	62.9785614368785	63.1151824849079	63.1571923897306	63.5392755622471	63.1830316398496	63.1198729005475	63.2612993183487	63.041322619361	63.0880809834182	62.7659665881698	63.238143992674	63.0173672226924	63.5160542532879
SHIMS2	SW00000000012801	31	30-34	2	1	2	1	Secondary	Married or living together	Unemployed	Missing	Missing	0	1	1	2	1	1	1	1	1	1					33	1	74.3548713657311	74.6516860905928	74.3702729001303	74.0086032682571	74.2976721528207	74.2716126555486	74.4758403535318	74.2294344337477	74.1966176928225	74.3575743650322	74.4070672841514	74.8572090217725	74.4375091506978	74.3631002609575	74.5297182594296	74.2705582109347	74.3256454085896	73.9461543866876	74.5024383913691	74.2423357592345	74.8298514171548
SHIMS2	SW00000000012802	30	30-34	2	1	2	1	Secondary	Missing	Employed	Missing	Never	1	2	99	99	99	99	2	99	99	99					33	1	74.3548713657311	74.6516860905928	74.3702729001303	74.0086032682571	74.2976721528207	74.2716126555486	74.4758403535318	74.2294344337477	74.1966176928225	74.3575743650322	74.4070672841514	74.8572090217725	74.4375091506978	74.3631002609575	74.5297182594296	74.2705582109347	74.3256454085896	73.9461543866876	74.5024383913691	74.2423357592345	74.8298514171548
SHIMS2	SW00000000013001	20	20-24	1	2	2	2	Secondary	Missing	Unemployed	Missing	Sometimes	1	2	99	99	99	99	2	99	99	99					131	1	61.3596532729349	61.3759788509323	61.4806883244796	61.0592860443618	61.3937955106536	61.2917509936342	61.5550958173225	61.2258217965079	61.2137479800108	61.4313840886519	61.3279828650005	61.2713909310616	61.1897934685176	61.4099795846944	61.6213251147433	61.4994158967615	61.4193616481234	61.1384288522726	61.388241303056	61.3169171947427	61.3918549577995
SHIMS2	SW00000000013102	23	20-24	1	2	2	2	Primary	Not married, ever had sex	Unemployed	Missing	Missing	1	2	99	99	99	99	2	99	99	99					31	2	66.1582814470762	66.1386278828589	66.3379432724341	65.8902774581781	66.1979283847438	66.125160595296	66.4451624665486	65.9380967214387	66.0014152094433	66.2340429910212	66.1217603724047	66.0401555816625	65.9900132125135	66.2563816707145	66.4509568031963	66.2696322361854	66.2029077656222	66.0455103396542	66.290772014811	66.1956127814168	66.2180479365519
SHIMS2	SW00000000013201	26	25-29	2	1	1	1	Primary	Missing	Employed	No	Sometimes	2	2	99	99	99	99	2	99	99	99					106	2	116.870001723548	116.958802033723	116.925452156866	116.782034191643	116.499426205336	117.268396871633	117.348550340356	117.574639136215	116.361302785226	116.363424231319	116.590739283893	116.768678018641	117.42762825493	117.213129380968	117.63148137685	116.750138617073	117.253265065204	116.65202943949	116.68212631484	116.857554170271	117.148139628222
SHIMS2	SW00000000013301	37	35-39	2	1	1	1	Secondary	Married or living together	Unemployed	No	Missing	1	99	99	99	99	99	2	99	99	99					34	2	63.3659841534333	63.1912371548579	64.0547308638671	63.9772959683932	63.6162419227657	63.7197674151879	63.2917563564242	63.625553919757	62.9715050503513	63.0962868872785	63.0448403670344	63.3921398576489	63.2405348957815	63.0307764664563	63.847268544825	63.1507406147229	63.0700845442818	63.1541040474347	63.1315712509081	63.1204790323964	62.7062605418475
SHIMS2	SW00000000013401	21	20-24	1	2	1	1	Secondary	Missing	Unemployed	No	Always	1	2	99	99	99	99	2	99	99	99					136	2	63.4576824807985	63.5217887333169	63.5153560784039	63.3000621285141	63.4686450487197	63.0971903075186	63.7474267855654	63.47647743874	63.1247779621273	63.5742344731589	63.401508677625	63.3503610584506	63.3443488271387	63.8081652279499	63.2702644960378	63.5753746400123	63.6841103811883	63.4925009595918	63.6121371089283	63.1343525716562	63.4541046687195
SHIMS2	SW00000000013402	22	20-24	1	2	1	1	Secondary	Missing	Unemployed	No	Always	1	2	99	99	99	99	2	99	99	99					136	2	63.4576824807985	63.5217887333169	63.5153560784039	63.3000621285141	63.4686450487197	63.0971903075186	63.7474267855654	63.47647743874	63.1247779621273	63.5742344731589	63.401508677625	63.3503610584506	63.3443488271387	63.8081652279499	63.2702644960378	63.5753746400123	63.6841103811883	63.4925009595918	63.6121371089283	63.1343525716562	63.4541046687195
SHIMS2	SW00000000013601	19	18-19	1	2	2	2	Secondary	Missing	Unemployed	Missing	Sometimes	1	2	99	99	99	99	2	99	99	99					7	1	53.0045835464523	52.8197274560262	52.9885856224819	52.9318903888848	53.1699393193889	52.8720929097027	53.4308384779759	105.833488253561	52.781584353137	53.1126048504639	52.8069943778435	52.8948434333642	53.0074277709893	52.9904794072332	53.1209290432497	53.125853125952	52.9987941137086	53.0169036528389	52.9273222339991	53.0573627067169	52.758696210237
SHIMS2	SW00000000013701	38	35-39	2	1	2	2	Secondary	Divorced/separated/widowed	Employed	Missing	Missing	0	99	99	99	99	99	2	99	99	99					131	2	57.0745205709545	56.8127268522332	56.9754652916639	57.1884824710626	57.1554775560259	57.368560815653	57.2082895720729	56.8937873530903	56.9135402000118	57.2046805886378	57.3634120854906	56.9427781732673	57.0757587338727	57.1452840301642	57.1884167181506	56.9797788971195	57.0858296785242	57.1350792517234	57.0174814621041	56.9409830756427	56.89608606148
SHIMS2	SW00000000013703	19	18-19	1	2	1	2	Secondary	Missing	Unemployed	No	Missing	0	2	99	99	99	99	2	99	99	99					131	2	56.4504590780215	56.5453162352981	56.1811249844741	56.2969553165138	56.3674730465682	56.5845647761534	57.0043839333444	56.5718951326586	56.5113464701099	56.4965456416486	56.0123906982573	56.3285589969159	56.4380477776982	56.3444269852846	56.5493440984155	56.534637325498	56.5537315057567	56.3675792527849	56.772706880906	56.7014867529887	56.4553248614056
SHIMS2	SW00000000013705	25	25-29	2	1	1	2	Tertiary	Missing	Unemployed	No	Sometimes	1	2	99	99	99	99	2	99	99	99					131	2	72.8614005324954	72.9255996796368	72.6616501687556	72.6864206751298	72.6554858902653	73.1754709569137	73.2630287989672	73.2383233581491	72.6638837743735	72.6148623081442	72.6272835382119	72.8625258193041	73.0422323367585	72.6313243219719	73.3338111175538	72.7818192689262	73.1367107899914	72.7696894437021	72.9881656465007	72.8864652933252	73.0602331585009
SHIMS2	SW00000000013802	48	45-49	2	1	2	1	Secondary	Married or living together	Unemployed	Missing	Missing	1	1	1	2	1	1	1	1	1	1					108	2	64.3730270278365	64.1766625942086	64.50681889217	64.1299672590196	64.2095618720003	63.6562846543605	64.4773337788548	64.3826324786809	64.3579633417993	64.5389974382091	64.5495232518087	64.5381639616524	64.7923689595569	64.412139284692	64.6326775224691	64.4272116626534	64.4971107070295	64.6312280940402	64.5159221072644	64.227201468071	64.6234673111669
SHIMS2	SW00000000013803	22	20-24	1	2	2	1	Secondary	Divorced/separated/widowed	Unemployed	Missing	Sometimes	1	1	1	2	1	1	1	1	1	1					108	2	70.2081183773146	70.2267982109103	70.3466074784322	69.8644362211179	70.2471841500099	70.1304241432546	70.4317450205633	70.0549875227806	70.0411725826256	70.2901932478938	70.1718808884972	70.1071280259035	70.0137636732059	70.2657020738487	70.5075250177658	70.368035689668	70.2764370924597	69.9549919418584	70.2408289891884	70.1592194758923	70.2449637566857
SHIMS2	SW00000000014002	29	25-29	2	1	2	2	Primary	Missing	Unemployed	Missing	Sometimes	1	2	99	99	99	99	2	99	99	99					7	1	55.7946826894976	55.6991698292138	55.9140729832349	56.0271489044689	55.642252331375	55.7458250841174	55.8780553744124	111.660647161308	55.8579207037614	55.8803554386316	55.7496930426234	55.9088427080841	55.8497499793453	55.6878801170116	55.743919633349	55.9688997449568	55.8088987691488	55.7413432251629	55.7688582917191	55.822506736598	56.0726400689949
SHIMS2	SW00000000014103	19	18-19	1	2	2	2	Secondary	Missing	Unemployed	Missing	Sometimes	3	2	99	99	99	99	2	99	99	99					47	1	52.2519257388409	52.0696945795139	52.236154983194	52.1802648141284	52.4149334825089	52.1213164509391	52.6721279088715	52.1653336268665	52.0320931034477	52.3584131551693	52.0571423092927	52.1437439202888	52.25472957578	52.2380218764618	52.3666191455607	52.3714733069648	52.2462185152471	52.2640709014086	52.1757615264148	52.3039554422775	52.0095299690338
SHIMS2	SW00000000014104	22	20-24	1	2	1	2	Secondary	Missing	Unemployed	Yes	Missing	0	2	99	99	99	99	2	99	99	99					47	1	72.4086346217202	72.6150760361868	72.182149428323	72.221256624375	72.5633712668344	71.9897510105487	72.7231478771653	72.4300806813479	71.8556440157461	72.6025932600904	72.2437316231071	72.3669084825622	72.4060764512245	72.8440914676152	72.3168544378996	72.5262313205906	72.621916413835	72.4267255118126	72.5484734774057	72.0155413723298	72.4164627032829
SHIMS2	SW00000000014106	22	20-24	1	2	2	2	Secondary	Not married, ever had sex	Unemployed	Missing	Always	1	1	2	2	1	1	1	1	1	2					47	1	56.7753320198139	56.7584658375401	56.9295131678557	56.5453379038921	56.8093559998874	56.7469085584502	57.0215259168509	56.5863751631615	56.6407134576399	56.8403486242016	56.7439905747999	56.6739594466107	56.630928557742	56.8595191033726	57.0264984672228	56.8708903971487	56.813629176222	56.6785547619093	56.8890320103231	56.8073688087929	56.8266220807016
SHIMS2	SW00000000014301	48	45-49	2	1	1	2	Secondary	Not married, ever had sex	Unemployed	No	Missing	1	1	1	2	1	1	1	1	1	1					4	1	54.448736066347	54.5173331131915	54.8747847334731	54.3471432489009	0	54.8938467289373	54.7996651067286	54.0316601843059	54.2935235567047	54.4502259137754	54.5144138240385	54.4097290041261	54.4900924042308	54.6733060190536	54.7765115502521	54.4661343375946	54.4740087007762	54.5365552083818	54.9085638476831	54.6326615504771	54.1165963385655
SHIMS2	SW00000000014302	40	40-44	2	1	2	2	Secondary	Not married, ever had sex	Unemployed	Missing	Missing	1	1	1	2	1	1	1	1	1	1					4	1	60.7211257541494	60.6554420392554	61.031119098229	60.6771248989515	0	60.9412637119666	61.2498639748408	60.8393320400752	60.6824457294912	60.7250673713413	60.8440031099572	60.5529786661099	60.6111132705355	60.8098359324924	60.8251813139804	60.7314648162246	60.3641246906212	60.7806640060949	60.9493867616233	60.5932652337434	60.5938798260005
SHIMS2	SW00000000014401	33	30-34	2	1	2	2	Secondary	Not married, ever had sex	Unemployed	Missing	Missing	1	1	1	2	1	1	1	1	1	1					11	1	65.1751454514911	65.4067966748299	65.2326936429497	64.9423961828102	65.1756015970385	65.1485709368005	65.3081373558348	65.0185237917537	65.1098295913236	65.177753329686	65.3668999841294	0	65.2592343144961	65.1584333632808	65.402615443893	65.064494880608	65.1858924932721	64.9489172794817	65.3564207665779	65.1282951517417	65.554877082598
SHIMS2	SW00000000014501	26	25-29	2	1	2	2	Primary	Not married, ever had sex	Unemployed	Missing	Never	1	2	99	99	99	99	2	99	99	99					62	1	72.0645556805256	71.9411910244986	72.2187604910203	72.3648096417474	71.867676237883	72.0014510717418	72.1722400548182	72.1105895472213	72.1462340624137	72.1752108236802	72.0064469368975	72.2120050541819	72.1356807337405	71.9266092031781	71.998989986628	72.2895748774893	72.0829172055706	71.9956622911876	72.0312008219277	72.1004932913313	72.4235661468646
SHIMS2	SW00000000014502	32	30-34	2	1	2	2	Secondary	Not married, ever had sex	Employed	Missing	Always	1	2	99	99	99	99	2	99	99	99					62	1	68.0549220543107	68.2968088324514	68.115013023912	67.811888713479	68.0553983547388	68.027173339469	68.1937902320688	67.8913800357758	67.986720200033	68.0576451621159	68.2551492986361	68.5214351461973	68.1427264002435	68.0374715392005	68.2924428530043	67.9393823662203	68.0661439562437	67.8186979460876	68.2442070547989	68.0060016648651	68.4514322021212
SHIMS2	SW00000000014701	33	30-34	2	1	2	2	Secondary	Missing	Employed	Missing	Sometimes	1	99	99	99	99	99	2	99	99	99					25	2	46.7921155326219	46.9635818345528	46.8282215190529	46.6180232926975	46.7908980638016	46.7806189818254	46.8797121122664	46.7212212022206	46.7137500591022	46.787238515705	46.8476670695915	47.1048873596308	46.8540225496413	46.8186195665212	46.9059008657806	46.7136174217464	46.7603937061829	46.6319735391583	46.8822060205393	46.7214524547882	47.1006086775646
SHIMS2	SW00000000014801	42	40-44	2	1	1	2	Did not attend	Not married, ever had sex	Unemployed	No	Missing	1	2	99	99	99	99	2	99	99	99					27	2	51.1098406609368	50.2342084016378	51.2821539258113	50.7007293260664	50.8170166970674	51.3145604823287	51.2520743243628	51.4030220214667	50.9388737440286	51.1115199062221	51.3967927563915	50.8556717075807	50.8430266240028	51.0817571898722	51.1682061926342	50.970517183851	51.0703333004148	50.9698661224764	51.1598927138231	51.1470749415635	51.3374630716685
SHIMS2	SW00000000014802	39	35-39	2	1	2	2	Primary	Not married, ever had sex	Unemployed	Missing	Missing	1	2	99	99	99	99	2	99	99	99					27	2	54.3470945265944	54.097811171509	54.2527728122267	54.4556105175418	54.424182811809	54.6270834395698	54.4744710945583	54.1749980257898	54.1938069413632	54.4710345739896	54.6221807523106	54.221647716553	54.3482735212926	54.4144764050268	54.4555479067711	54.2568802829703	54.3578632046657	54.4047592833936	54.2927811515648	54.2199384014451	54.1771868855629
SHIMS2	SW00000000014803	20	20-24	1	2	1	2	Secondary	Missing	Unemployed	Yes	Missing	0	2	99	99	99	99	2	99	99	99					27	2	74.6317990053431	74.8284262759695	74.3413681787218	74.3313592186031	74.7080296678438	74.4602626612293	74.9591460538542	74.5903758766401	74.3626972150247	74.8833845643815	74.4861403365648	74.5713820196187	74.4258074902301	74.5880404148987	74.3998360355547	74.7673605520737	74.793172782301	74.7258429173577	75.077840472295	74.3106555644594	74.6671661445725
SHIMS2	SW00000000014901	28	25-29	2	1	2	1	Secondary	Missing	Unemployed	Missing	Sometimes	1	2	99	99	99	99	2	99	99	99					106	2	113.623287240749	113.478237962479	113.789532219352	113.972360242359	113.224908882773	113.442928186034	113.74610095962	113.777480316064	113.623832724231	113.79733926388	113.278085093606	113.844573636184	113.715119391389	113.447429406876	113.391104703982	114.042443776502	113.588835225155	113.283909281812	113.480463416645	113.589548130506	114.253101985108
SHIMS2	SW00000000015103	30	30-34	2	1	2	2	Secondary	Missing	Employed	Missing	Always	1	99	99	99	99	99	2	99	99	99					82	2	62.7505096584283	62.9735430283856	62.8059169508698	62.5264190924437	62.7509488345188	62.7249237647688	62.8785540182866	62.5997146137224	62.6876236689012	62.7530205187374	62.9351305682707	63.1806612682537	62.8314702604125	62.7344192907676	62.9695173469626	62.64397549316	62.7608568904046	62.5326975922741	62.9250411969678	62.7054022763648	63.1161145714717
SHIMS2	SW00000000015201	39	35-39	2	1	2	2	Primary	Missing	Unemployed	Missing	Sometimes	1	1	1	2	1	1	1	1	1	1					79	2	39.2044626555253	39.0246366672141	39.1364216284798	39.282743033744	39.2600719723656	39.4064387681091	39.2963485225699	39.0803170890013	39.0938853107179	39.2938695134623	39.4029021076632	39.1139688614714	39.2053131490801	39.2530700440099	39.2826978680981	39.1393846421381	39.2122308764573	39.2460603862627	39.1652825171648	39.1127358097158	39.0818960707662
SHIMS2	SW00000000015301	48	45-49	2	1	1	2	Secondary	Not married, unknown sex history	Employed	No	Missing	0	2	99	99	99	99	2	99	99	99					85	1	72.2562711224307	72.1084721979724	72.4486180355173	71.6622342322453	73.1879346118102	73.2988724065833	72.6995762362592	71.7268573723019	72.3758982982464	72.2582482265381	71.9303835899142	72.3844730339107	72.4699770961491	72.6830949292879	73.059932163107	72.5369658325524	72.5871186192119	72.4168606640764	72.5924717084335	72.0343749699988	71.4921035194172
SHIMS2	SW00000000015302	41	40-44	2	1	2	2	Secondary	Not married, ever had sex	Employed	Missing	Missing	1	2	99	99	99	99	2	99	99	99					85	1	64.5666731854678	64.4968296359536	64.8962988089765	64.5198856991991	65.0073412848267	64.8007527648822	65.1288970815509	64.6923656283705	64.5255435048189	64.5708644303746	64.6973325231497	64.3878771248597	64.4496934689754	64.6610014941439	64.6773187184894	64.5776670337168	64.1870627828376	64.6299820719165	64.8093902577801	64.4307150929284	64.4313686081081
SHIMS2	SW00000000015401	45	45-49	2	1	2	2	Tertiary	Not married, ever had sex	Employed	Missing	Sometimes	1	2	99	99	99	99	2	99	99	99					11	1	70.573642812335	70.390749498072	70.6698003753713	70.2429809767632	70.3478396109627	69.7311789621401	70.6640111947837	70.5747714153123	70.5151899429741	70.7604409623344	70.7399950362381	0	71.0245212151543	70.5414057837588	70.8415987957332	70.7010498097295	70.7302222156235	70.7135399172977	70.6828020390828	70.4193136518065	70.8327151235527
SHIMS2	SW00000000015501	39	35-39	2	1	2	1	Secondary	Missing	Employed	Missing	Sometimes	1	99	99	99	99	99	2	99	99	99					108	2	66.4411203101196	66.1436215880613	66.3184298901651	66.5638021884042	66.5331664761202	66.7942424036117	66.5856440707712	66.2896810320112	66.2091142745414	66.5830361313917	66.66057550579	66.2765214418459	66.4447397761013	66.5782490556131	66.5034906903993	66.3321691963179	66.398285222803	66.5148655368708	66.3180598040143	66.233177343267	66.2838776628214
SHIMS2	SW00000000015601	33	30-34	2	1	2	1	Secondary	Married or living together	Employed	Missing	Sometimes	1	1	1	2	1	1	1	1	1	1					65	2	52.4829265636079	52.6752464283958	52.5234237245676	52.2876613968327	52.4815610274281	52.4700318136202	52.5811765530426	52.4034101345285	52.3950303583383	52.4774564086944	52.5452342238213	52.8337373923389	52.5523626510987	52.5126539920206	52.6105503569802	52.3948815897579	52.447346759863	52.303308258536	52.5839737679848	52.4036695118057	52.8289383411715
SHIMS2	SW00000000015701	34	30-34	2	1	2	1	Tertiary	Not married, ever had sex	Employed	Missing	Sometimes	1	2	99	99	99	99	2	99	99	99					39	2	76.5012535703282	76.8066363665456	76.5170996967057	76.1449898442049	76.4424032030219	76.415591453205	76.6257145375776	76.3721956839452	76.3384316309281	76.5040345963879	76.5549562143792	77.0180920732653	76.5862768381533	76.5097200068745	76.6811477225892	76.4145065702202	76.4711839552909	76.080738267457	76.6530803738665	76.3854694285477	76.9899447439849
SHIMS2	SW00000000015702	42	40-44	2	1	2	1	Secondary	Not married, ever had sex	Employed	Missing	Always	1	1	1	2	1	1	1	1	1	1					39	2	90.587222087181	90.4892313929257	91.0496877538978	90.5215791137952	91.2054806564074	90.9156363882489	91.3760237773486	90.7635689342177	90.5295170308183	90.5931024154442	90.7705375014096	90.3363707167829	90.4230992195345	90.7195649666508	90.7424580777979	90.6026464868565	90.0546276363118	90.6760446309776	90.927754814812	90.3964725051476	90.3973893887626
SHIMS2	SW00000000015703	34	30-34	2	1	2	1	Secondary	Not married, ever had sex	Employed	Missing	Sometimes	1	2	99	99	99	99	2	99	99	99					39	2	76.5012535703282	76.8066363665456	76.5170996967057	76.1449898442049	76.4424032030219	76.415591453205	76.6257145375776	76.3721956839452	76.3384316309281	76.5040345963879	76.5549562143792	77.0180920732653	76.5862768381533	76.5097200068745	76.6811477225892	76.4145065702202	76.4711839552909	76.080738267457	76.6530803738665	76.3854694285477	76.9899447439849
SHIMS2	SW00000000015802	25	25-29	2	1	2	2	Primary	Missing	Unemployed	Missing	Never	4	2	99	99	99	99	2	99	99	99					118	1	55.8183657399905	55.7228123375657	55.9378067110723	56.0509306294024	55.6658706800774	55.7694873961263	55.9017738139318	55.8540217595605	55.8816305967599	55.9040748544544	55.7733569964564	55.9325742158377	55.8734564041337	55.7115178332433	55.7675811365552	55.9926567449933	55.8325878539108	55.7650036347666	55.7925303805847	55.8462015975051	56.0964411034665
SHIMS2	SW00000000016101	34	30-34	2	1	1	1	Primary	Not married, ever had sex	Employed	Yes	Sometimes	1	2	99	99	99	99	2	99	99	99					66	2	48.6664148550338	48.5178275867472	48.2389787093939	48.3875596871043	48.414573300794	48.7817424754068	48.760879188542	48.9138042183585	48.7414863202151	48.5582395616477	48.4434737362603	48.6857895810494	48.6160397201884	48.8797365949372	48.6745206812283	48.6290136515766	48.6605901798812	48.7604757244455	48.5902976613997	48.7640552572729	48.6716804142382
SHIMS2	SW00000000016201	49	45-49	2	1	1	2	Secondary	Not married, ever had sex	Employed	No	Missing	1	1	2	1	1	2	1	1	2	2					24	2	95.637184609915	95.441560440497	95.8917717474776	94.8509273778541	96.8703187274662	97.0171541258908	96.2239357991356	94.936461478627	95.7955211268722	95.6398014716429	95.2058453555472	95.8068705027115	95.9200422407234	96.2021214185574	96.7008968402448	96.0087074050154	96.0750887895229	95.849738225016	96.0821740483407	95.3434865963765	94.6257452291242
SHIMS2	SW00000000016202	32	30-34	2	1	2	2	Secondary	Not married, ever had sex	Unemployed	Missing	Missing	1	1	1	2	1	1	1	1	1	1					24	2	69.212932240405	69.4589349200045	69.2740457070247	68.9657634884119	69.2134166454746	69.1847113584743	69.3541633738394	69.0466074206031	69.1435698757692	69.2157016841177	69.4165665151327	69.6873834342839	69.3022306491315	69.1951847905009	69.4544946498446	69.095426549979	69.2243450921819	68.9726885856852	69.4054380800628	69.1631794305028	69.616189332833
SHIMS2	SW00000000016304	32	30-34	2	1	2	2	Did not attend	Missing	Employed	Missing	Sometimes	1	1	1	2	1	1	1	1	1	1					60	1	51.8892282993137	52.0793726000203	51.9292673475928	51.6961720145156	51.8878782103758	51.8764794175386	51.9863668635286	51.8106113773506	51.8023263950087	51.8838200239806	51.9508311217419	52.2360706797559	51.9578789107016	51.9186194445996	52.0154083846161	51.8021793093308	51.8540509820365	51.7116418755208	51.9891324357677	51.8108678204957	52.2313259164976
SHIMS2	SW00000000016401	36	35-39	2	1	1	1	Secondary	Divorced/separated/widowed	Employed	Yes	Missing	0	1	2	2	2	2	1	2	3	2					106	1	81.5460854878288	81.3511922156348	81.9872880871528	82.087539842691	81.913035738114	81.9124211141034	81.5728260638699	81.9272590107901	80.9712159366644	81.234400495736	81.2636483646288	81.6828945685291	81.4490939550129	81.2745832890689	82.0491768285169	81.3848230897059	81.2088286283684	81.2913715361403	81.4932800517485	81.2069058326467	80.7909735059931
SHIMS2	SW00000000016501	31	30-34	2	1	2	2	Secondary	Married or living together	Unemployed	Missing	Always	1	1	2	2	2	2	1	2	3	2					44	2	60.0542708403787	60.2677210016407	60.1072974144245	59.8398089082659	60.0546911461265	60.0297843111715	60.1768134413611	59.909955096882	59.9940869109145	60.0566738150457	60.2309590327587	60.4659398677619	60.1317527595762	60.0388718372045	60.263868294088	59.9523141925427	60.0641734766272	59.8458176360251	60.2213031775293	60.0111016142786	60.4041665876483
SHIMS2	SW00000000016701	36	35-39	2	1	2	2	Secondary	Not married, ever had sex	Employed	Missing	Always	1	2	99	99	99	99	2	99	99	99					135	1	57.8640890373511	57.5986736663945	57.7636634281098	57.9796274854844	57.946165980714	58.1621970324704	57.9997085977736	57.6808555575797	57.7008816652294	57.9960496876902	58.1569770748156	57.7305241163757	57.8653443290054	57.9358314376961	57.9795608229472	57.7680367079492	57.8755545950255	57.9254854864311	57.8062608499198	57.7287041853848	57.6831860662831
SHIMS2	SW00000000016702	19	18-19	1	2	1	2	Secondary	Missing	Unemployed	Yes	Missing	0	1	2	2	1	1	1	1	1	2					135	1	52.5712951572033	52.6710010664797	52.3605792795976	52.5040282202797	52.5525126609828	52.5120336918557	53.0849051934687	52.7292569689281	52.4150685580247	52.5779093418264	52.1463073082816	52.4700188060526	52.7033465298831	52.8190822198387	52.7606177130504	52.6395808482707	52.7086344429155	52.441144673079	52.6587879479499	52.7453689219537	52.556604572604
SHIMS2	SW00000000016801	35	35-39	2	1	2	1	Secondary	Not married, ever had sex	Unemployed	Missing	Missing	1	1	1	2	1	1	1	1	1	1					111	1	174.915599380451	174.08380470396	175.540549921513	175.713490647663	175.061929622064	176.027421880659	175.026630831583	174.416517148587	174.449496301113	175.289212751561	175.210779382069	174.261933527702	174.786711508767	174.931816020682	175.327913786108	174.380433852434	174.709113528382	175.134217700647	174.058462021435	174.366640396098	174.202373937702
SHIMS2	SW00000000016808	39	35-39	2	1	1	1	Secondary	Not married, ever had sex	Employed	Yes	Missing	1	1	1	2	1	1	1	1	1	1					111	1	153.369237678962	152.946284980976	155.036260756791	154.84883952366	153.974954512978	154.225524689789	153.189578816341	153.997493007391	152.414451603621	152.716470036087	152.591950332078	153.432544206433	153.065603840231	152.557910464485	154.534124821499	152.848268299438	152.653050625429	152.856409056942	152.801871312879	152.775024020597	151.772461289555
SHIMS2	SW00000000016901	48	45-49	2	1	2	2	Primary	Not married, ever had sex	Unemployed	Missing	Missing	1	2	99	99	99	99	2	99	99	99					60	1	55.5588325511414	55.3893550666942	55.6743051353962	55.3490534306136	55.4177496529095	54.9402292113755	55.6488572335488	55.5671227879018	55.545831441068	55.7020776751333	55.7111622551545	55.7013583212892	55.920756624652	55.5925894122005	55.7829307335506	55.6055980240674	55.665926231102	55.7816797662573	55.682161904395	55.4329739698262	55.7749816186631
SHIMS2	SW00000000017002	32	30-34	2	1	2	1	Primary	Not married, ever had sex	Unemployed	Missing	Missing	1	1	1	2	1	1	1	1	1	1					108	1	77.6000998177138	77.8759129045808	77.6686189651677	77.3229793547364	77.6006429226008	77.5684591519613	77.7584452265429	77.4136198897436	77.5223321774029	77.6032048603928	77.8284103304123	78.1320446264636	77.7002193359372	77.5802017460747	77.8709345660468	77.4683548820342	77.6128956697088	77.330743629739	77.8159333605125	77.5443180022402	78.0522232809406
SHIMS2	SW00000000017201	42	40-44	2	1	1	2	Primary	Not married, ever had sex	Unemployed	No	Missing	1	1	1	2	1	1	1	1	1	1					120	1	46.3555126327988	45.5613332393059	46.511797012155	45.9844575599094	46.0899276734094	46.5411890533079	46.4845154685833	46.6214217431774	46.2004493617331	46.3570356717093	46.6157719353879	46.1249869262851	46.1135181108093	46.3300415360223	46.4084488992189	46.2291492726595	46.3196803170239	46.2285587741687	46.4009087549518	46.3892833146018	46.5619612031667
SHIMS2	SW00000000017202	38	35-39	2	1	2	2	Secondary	Not married, ever had sex	Unemployed	Missing	Missing	1	1	1	2	1	1	1	1	1	1					120	1	49.291631402188	49.0655368269287	49.2060836609824	49.3900530431904	49.361548798386	49.5455752498821	49.4071591758812	49.1355436231234	49.1526029000102	49.4040423265509	49.5411286192873	49.1778538769127	49.2927007247083	49.3527452987782	49.3899962565846	49.2098090475123	49.3013983587254	49.3439320810339	49.2423703536354	49.1763035653277	49.1375288712782
SHIMS2	SW00000000017203	20	20-24	1	2	2	2	Secondary	Missing	Unemployed	Missing	Sometimes	1	2	99	99	99	99	2	99	99	99					120	1	48.7533481229207	48.738865022133	48.885744480935	48.5558506746302	48.7825647366513	48.7289407111553	48.9647564289751	48.5910896369752	48.6377502850572	48.8091783054087	48.726435019552	48.6662988327507	48.6293479276583	48.82564012098	48.9690263904304	48.8354047251549	48.7862341410567	48.6702448599868	48.8509830467805	48.78085832269	48.7973912329254
SHIMS2	SW00000000017204	18	18-19	1	2	2	2	Secondary	Missing	Unemployed	Missing	Always	1	2	99	99	99	99	2	99	99	99					120	1	44.8690696295651	44.7125865438051	44.8555271787707	44.8075339258532	45.0090454428463	44.7569145816838	45.2298999752223	44.79471241791	44.6802979109187	44.9605110689064	44.7018078274497	44.7761731959767	44.8714773026427	44.8571302922032	44.967557606408	44.9717259064841	44.8641687994197	44.8794987599218	44.8036669233049	44.9137478754536	44.6609228001498
SHIMS2	SW00000000017303	35	35-39	2	1	2	2	Secondary	Missing	Unemployed	Missing	Sometimes	1	1	1	2	1	1	1	1	1	1					42	2	53.9232652814968	53.6759259783818	53.8296791409688	54.0309350036431	53.9997523888561	54.2010706832715	54.04964849526	53.7525108861102	53.771173119169	54.0462387746137	54.1962062299282	53.7987967763172	53.9244350817305	53.9901216780995	54.0308728811464	53.8337545793426	53.9339499793528	53.9804803360523	53.8693754727486	53.7971007914109	53.7546826759223
SHIMS2	SW00000000017402	44	40-44	2	1	2	2	Secondary	Not married, ever had sex	Unemployed	Missing	Never	1	2	99	99	99	99	2	99	99	99					84	1	51.1293265585308	51.0505202823267	51.4270906323786	51.1389656739518	51.5123795866813	51.35640277466	51.5920487416115	51.2356851993324	51.1271458981601	51.1291473977487	51.2524529064234	50.9812043186096	51.043055820559	51.2585487565248	51.2290222699901	51.0888457879243	50.8139558916282	51.2830836464958	51.3560192485446	51.0176475244053	51.0333396038998
SHIMS2	SW00000000017403	22	20-24	1	2	2	2	Secondary	Not married, ever had sex	Unemployed	Missing	Always	1	2	99	99	99	99	2	99	99	99					84	1	48.1079892117633	48.0936978270016	48.2386330097435	47.9131060811165	48.1368190786806	48.0839048863354	48.3165990590563	47.9478785774804	47.9939215681869	48.1630803577099	48.0814323631291	48.0220922124059	47.9856304346615	48.1793242645676	48.3208124980823	48.1889596125056	48.1404399103639	48.0259860052019	48.2043317204234	48.1351352529005	48.1514493133264
SHIMS2	SW00000000017601	40	40-44	2	1	1	2	Primary	Not married, ever had sex	Employed	Yes	Missing	1	1	1	2	1	1	1	1	1	1					42	2	50.7112573443295	49.8424537584429	50.8822268133376	50.3053364900123	50.4207169866148	50.9143806452796	50.8523817895585	51.0021523115241	50.541623723708	50.7129234939144	50.9959716257656	50.45907054359	50.4465240734942	50.6833928839855	50.7691677087459	50.5730203901687	50.6720580844508	50.5723744061373	50.7609190631238	50.7482012510698	50.9371046273317
SHIMS2	SW00000000017602	36	35-39	2	1	2	2	Primary	Not married, ever had sex	Unemployed	Missing	Missing	1	1	1	2	1	1	1	1	1	1					42	2	53.9232652814968	53.6759259783818	53.8296791409688	54.0309350036431	53.9997523888561	54.2010706832715	54.04964849526	53.7525108861102	53.771173119169	54.0462387746137	54.1962062299282	53.7987967763172	53.9244350817305	53.9901216780995	54.0308728811464	53.8337545793426	53.9339499793528	53.9804803360523	53.8693754727486	53.7971007914109	53.7546826759223
SHIMS2	SW00000000017702	35	35-39	2	1	2	2	Secondary	Not married, ever had sex	Unemployed	Missing	Never	3	1	1	2	1	1	1	1	1	1					123	1	61.0277341169947	60.7478075000069	60.9218178659782	61.1495894820453	61.1142985122874	61.3421407855684	61.1707685034719	60.83448258101	60.8556035904888	61.1669095471582	61.3366354334034	60.886866704749	61.029058040115	61.1033989413444	61.1495191748191	60.9264302493009	61.0398265393743	61.0924873384229	60.9667442473581	60.8849472713582	60.8369405072968
SHIMS2	SW00000000017703	19	18-19	1	2	2	2	Secondary	Missing	Unemployed	Missing	Sometimes	1	2	99	99	99	99	2	99	99	99					123	1	55.5521814461283	55.3584404828063	55.5354146022876	55.4759943843898	55.7254848340002	55.4133228154181	55.9989237788467	55.46012013646	55.3184640801851	55.6653946567412	55.3450954054139	55.4371668140664	55.5551623747005	55.5373994093945	55.6741189412671	55.6792796937423	55.5461137516625	55.5650937027603	55.471206666949	55.6074973696092	55.2944758478046
SHIMS2	SW00000000017802	26	25-29	2	1	2	2	Tertiary	Missing	Unemployed	Missing	Sometimes	2	2	99	99	99	99	2	99	99	99					48	2	62.7326344555126	62.6321178517032	62.8598764972954	62.9845616227294	62.5591841042359	62.687862312277	62.8158100597721	62.8285834928495	62.7614518753522	62.8087815263005	62.5723696900902	62.8686661099441	62.8441054863644	62.5961301607096	62.6201948166859	62.9277479669894	62.6570488363594	62.6465537079999	62.6500720825018	62.7020407440892	63.0811529826664
SHIMS2	SW00000000017803	22	20-24	1	2	1	2	Secondary	Married or living together	Employed	No	Sometimes	2	1	1	2	1	1	1	1	1	1					48	2	83.1358397508639	83.3728650785848	82.8758011954819	82.9207020502083	83.3135003434025	82.6548993084078	83.4969475626713	83.1604630045106	82.5009246106715	83.358533002326	82.9465066783823	83.0879319614603	83.1329025921467	83.6358087220767	83.0304625027736	83.2708581829003	83.3807188455143	83.1566107728219	83.2963954740584	82.6845104645268	83.1448275482137
SHIMS2	SW00000000017805	19	18-19	1	2	1	2	Secondary	Missing	Unemployed	Yes	Missing	0	2	99	99	99	99	2	99	99	99					48	2	59.8778109249198	59.9913742595475	59.6378091246898	59.8011950280018	59.8564179812226	59.8103131239506	60.4628040195103	60.0577267414797	59.6998714859335	59.8853443686956	59.3937569942144	59.7624588837111	60.0282151921545	60.1600361743028	60.0934460955759	59.9555871654782	60.0342380351488	59.729571737415	59.9774637252922	60.076077981905	59.8610785989541
SHIMS2	SW00000000018101	39	35-39	2	1	1	2	Did not attend	Not married, ever had sex	Unemployed	No	Missing	1	1	1	2	1	1	1	1	1	1					24	2	83.4280938316409	83.1980207224055	84.3349025232755	84.2329512033087	83.7575849449078	83.8938873256118	83.3303649997366	83.7698451846742	82.9087199109763	83.0730085421517	83.0052736970991	83.4625306130575	83.2629264697148	82.986757068142	84.0617561964124	83.1447026970426	83.0385103557928	83.1491310158579	83.1194641798098	83.1048600880536	82.5594971530657
SHIMS2	SW00000000018102	33	30-34	2	1	2	2	Secondary	Not married, ever had sex	Unemployed	Missing	Missing	1	1	1	2	1	1	1	1	1	1					24	2	72.1707563703137	72.4588523995536	72.1857054969336	71.8346596218077	72.1152373386254	72.0899433182847	72.2881719906566	72.0490040480821	72.0171512727269	72.1733799711679	72.2214190752938	72.6583382586808	72.2509667363095	72.1787435483113	72.3404672760746	72.0889198471397	72.1423889023347	71.7740451262867	72.3139887323634	72.0615264074307	72.6317842618616
SHIMS2	SW00000000018201	44	40-44	2	1	1	1	Primary	Not married, ever had sex	Unemployed	No	Sometimes	4	1	1	2	1	1	1	1	1	1					65	1	64.4234557197929	63.3962044678918	64.6198392667768	63.928020507315	63.9946984387485	64.7094528759693	64.5828445391184	64.8142118624948	64.4981154482789	64.4255723920986	64.7828064023696	64.1183322060428	64.1241076577966	64.3880567783915	64.4970249033051	64.4768215124936	64.6457662442836	64.2861225192087	64.4643394575866	64.1656952507272	64.7103715487011
SHIMS2	SW00000000018301	49	45-49	2	1	2	2	Secondary	Not married, ever had sex	Unemployed	Missing	Sometimes	1	2	99	99	99	99	2	99	99	99					122	2	58.4654152396531	58.3139006920567	58.5450751753929	58.1914846226377	58.2783527981439	57.7674918101226	58.5402792369453	58.4663502096941	58.4169910526203	58.620164675427	58.6032266301236	58.6229125775032	58.838937024741	58.4387090758972	58.6873983655204	58.5709631851788	58.5951305195571	58.5813103813311	58.5558461606702	58.3375641313027	58.6800388533543
SHIMS2	SW00000000018401	30	30-34	2	1	1	2	Did not attend	Not married, ever had sex	Unemployed	Yes	Missing	Missing	2	99	99	99	99	2	99	99	99					13	2	62.7423944412681	62.5508306898894	62.191329249224	62.2822313279669	62.217159660988	62.891078725265	62.8641810674509	63.0613372082775	62.8391791231421	62.6029311800715	62.4549711812452	61.7098597144879	62.6774491069978	0	61.7881819621007	62.6941755398579	62.5178809445697	62.8636609078386	62.6442615707665	62.8682757630984	62.7491829789803
SHIMS2	SW00000000018402	25	25-29	2	1	2	2	Secondary	Not married, ever had sex	Unemployed	Missing	Missing	1	2	99	99	99	99	2	99	99	99					13	2	62.65438963408	62.5744062590377	62.7460607863324	62.8468761954591	62.4347150104305	62.5549356685892	62.7221118306597	62.739415100727	62.6546904257175	62.750365763082	62.4640375473305	62.7764118390078	62.7050279097964	0	62.5263590562105	62.8855218037829	62.6353920319055	62.4672491333177	62.5756334236079	62.6357851436586	63.0016833917998
SHIMS2	SW00000000018601	40	40-44	2	1	1	2	Tertiary	Not married, ever had sex	Employed	Yes	Sometimes	1	99	99	99	99	99	2	99	99	99					119	2	54.9107991060665	54.0400744110244	55.0781849964334	54.4734421566514	54.5453513873491	55.1518171264673	55.0445436968226	55.2438568691379	54.9744347075164	54.9365365782212	55.2170886852133	54.6507296053098	54.6556522637958	54.880627111439	54.9735051905368	54.9562849976472	55.1002836410559	54.8135097373188	54.9456460214891	54.6749770112879	55.1248234419584
SHIMS2	SW00000000018701	42	40-44	2	1	1	1	Tertiary	Not married, ever had sex	Employed	No	Missing	1	2	99	99	99	99	2	99	99	99					38	1	95.1592042751306	93.2201476131791	94.9909139228492	93.7964415766679	94.9663680106465	96.1330616388926	95.3946358124164	95.7371898424814	95.2694833695187	95.1623307893803	95.1471054874105	94.9219783638873	94.8703510188061	95.2757632141603	95.7510661117622	95.238030322448	95.4767100642922	94.9563508587447	94.8941972833545	94.6164757469188	95.1525731803503
SHIMS2	SW00000000018702	33	30-34	2	1	2	1	Tertiary	Not married, ever had sex	Employed	Missing	Missing	1	2	99	99	99	99	2	99	99	99					38	1	76.5012535703282	76.8066363665456	76.5170996967057	76.1449898442049	76.4424032030219	76.415591453205	76.6257145375776	76.3721956839452	76.3384316309281	76.5040345963879	76.5549562143792	77.0180920732653	76.5862768381533	76.5097200068745	76.6811477225892	76.4145065702202	76.4711839552909	76.080738267457	76.6530803738665	76.3854694285477	76.9899447439849
SHIMS2	SW00000000018706	31	30-34	2	1	2	1	Secondary	Missing	Employed	Missing	Missing	0	1	2	2	1	2	1	1	2	2					38	1	73.3659496722018	73.6267133709284	73.4307301600554	73.1039499326693	73.3664631432657	73.3360354388871	73.515655166425	73.1896447828721	73.292425323669	73.3688852922004	73.5818027139327	73.8688695931658	73.4606062970314	73.3471373133791	73.6220066690659	73.24139323035	73.3780473349069	73.111290559942	73.5700065339293	73.3132115201082	73.7934035972178
SHIMS2	SW00000000018803	23	20-24	1	2	2	2	Secondary	Missing	Unemployed	Missing	Missing	0	2	99	99	99	99	2	99	99	99					129	2	52.0377059487775	52.051551294733	52.1403529828759	51.782971433776	52.0666611926889	51.9801195926782	52.20345626046	51.9242065620384	51.9139670368938	52.0985391982605	52.0108470066638	51.962852693458	51.8936517684928	52.0803865324043	52.2596237992342	52.1562354047535	52.0883432438893	51.8500906227927	52.0619507973994	52.0014624670799	52.0650154545953
SHIMS2	SW00000000018804	18	18-19	1	2	1	2	Secondary	Missing	Unemployed	No	Missing	0	2	99	99	99	99	2	99	99	99					129	2	51.1903026639332	51.2763208588271	50.9460656109208	51.0511026620205	51.1150494217743	51.3119121492846	51.6926117941009	51.3004230862063	51.2455164581224	51.2320947977677	50.7930542922833	51.0797614540214	51.1790478711399	51.0941508343831	51.2799733983359	51.2666370292584	51.283951979084	51.1151457315026	51.4825228306398	51.4179391237329	51.1947150447746
SHIMS2	SW00000000018805	19	18-19	1	2	1	2	Primary	Missing	Unemployed	No	Missing	0	2	99	99	99	99	2	99	99	99					129	2	51.1903026639332	51.2763208588271	50.9460656109208	51.0511026620205	51.1150494217743	51.3119121492846	51.6926117941009	51.3004230862063	51.2455164581224	51.2320947977677	50.7930542922833	51.0797614540214	51.1790478711399	51.0941508343831	51.2799733983359	51.2666370292584	51.283951979084	51.1151457315026	51.4825228306398	51.4179391237329	51.1947150447746
SHIMS2	SW00000000018904	23	20-24	1	2	2	2	Secondary	Missing	Unemployed	Missing	Sometimes	1	2	99	99	99	99	2	99	99	99					131	2	56.4512451949608	56.4344752887856	56.6045462410826	56.2225639390455	56.4850749582278	56.4229839813378	56.6960337598659	56.2633669480766	56.3173950669083	56.5158906694206	56.4200826542181	56.3504512800272	56.3076660214991	56.5349517190294	56.7009779257616	56.546258102811	56.4893237422762	56.3550203641952	56.5642961594301	56.4830991104832	56.5022424802294
SHIMS2	SW00000000019001	39	35-39	2	1	1	1	Primary	Not married, ever had sex	Employed	No	Sometimes	1	1	2	2	2	2	1	2	3	2					68	3	59.9832371671678	59.8345142812226	60.3077746357133	60.3982293416099	60.2531564865286	60.255707948919	60.0052059984017	60.2636187660251	59.5603776709529	59.7279374934513	59.7754835656997	60.0838704653228	59.9118926497541	59.7835270194372	60.3532984279226	59.8646166274462	59.7351595547815	59.7743139677764	59.9443948244952	59.7513589745419	59.4607047147084
SHIMS2	SW00000000019101	28	25-29	2	1	1	2	Secondary	Missing	Employed	No	Always	2	99	99	99	99	99	2	99	99	99					118	1	66.5465451556256	66.4972703320501	66.6839236896442	66.4894969022174	66.3022180739066	66.6068177072316	66.9253420015236	66.9477703178473	66.2568886452259	66.2199569178554	66.4035998279852	66.4888507737956	66.7768702220358	66.7419242932307	66.9884036934315	66.4763992458833	66.891703505049	66.4155593690311	66.4275698714047	66.5164755269634	66.6927779391268
SHIMS2	SW00000000019201	25	25-29	2	1	1	1	Secondary	Missing	Unemployed	No	Missing	0	2	99	99	99	99	2	99	99	99					64	2	81.6664315943363	81.7284834840387	81.7051792537243	81.6049616335173	81.4074807963361	81.9448221961054	82.000831845066	82.1588181966441	81.3109628988978	81.3124453232121	81.4712885585818	81.5956286055999	82.056089918189	81.9062023734034	82.1985384232891	81.582673640702	81.9342483908825	81.5141168996932	81.5351479972862	81.6577334918014	81.8607888274231
SHIMS2	SW00000000019302	19	18-19	1	2	1	1	Secondary	Missing	Unemployed	No	Sometimes	1	99	99	99	99	99	2	99	99	99					40	2	78.9905241918002	79.1232567983901	78.6136478726434	78.7757280185725	78.8744027247271	79.1781768622224	79.7656253229416	79.1604483654604	79.0757232689431	79.05501262783	78.3775397889347	78.8199507108609	78.9731571918776	78.8421546174295	79.128892944211	79.1083139140154	79.1350321964223	78.8745513379512	79.4414420990279	79.3417845350492	78.9973328304967
SHIMS2	SW00000000019303	22	20-24	1	2	1	1	Secondary	Missing	Unemployed	No	Sometimes	3	2	99	99	99	99	2	99	99	99					40	2	109.672405513963	109.961351861856	109.245613612716	109.230905314812	109.784427470312	109.420330611003	110.153446286483	109.611533684136	109.276956910745	110.042113786041	109.458358193628	109.583621962627	109.369698286226	109.608101692537	109.331532893634	109.871614981285	109.909546391467	109.810604273635	110.327869288005	109.200481024052	109.724377987991
SHIMS2	SW00000000019304	18	18-19	1	2	1	1	Secondary	Missing	Employed	No	Always	1	99	99	99	99	99	2	99	99	99					40	2	78.9905241918002	79.1232567983901	78.6136478726434	78.7757280185725	78.8744027247271	79.1781768622224	79.7656253229416	79.1604483654604	79.0757232689431	79.05501262783	78.3775397889347	78.8199507108609	78.9731571918776	78.8421546174295	79.128892944211	79.1083139140154	79.1350321964223	78.8745513379512	79.4414420990279	79.3417845350492	78.9973328304967
SHIMS2	SW00000000019401	43	40-44	2	1	1	2	Primary	Not married, ever had sex	Employed	No	Never	1	1	2	2	1	2	1	1	2	2					58	1	56.3458414936994	55.3805041760477	56.5358075703751	55.8948183222359	56.0230188740164	56.5715340503107	56.5026464328428	56.6690581239157	56.1573596930089	56.347692771016	56.6621906952951	56.0656339373223	56.0516934149935	56.3148809822062	56.410186343051	56.1922448779653	56.3022867605008	56.1915271179304	56.4010211812487	56.3868902789664	56.5967829192574
SHIMS2	SW00000000019402	37	35-39	2	1	2	2	Primary	Not married, ever had sex	Unemployed	Missing	Missing	1	1	1	2	1	1	1	1	1	1					58	1	59.9147392016631	59.6399177537576	59.8107546010764	60.0343722262702	59.9997248765068	60.2234118703017	60.0551649947333	59.725012095678	59.7457479101878	60.0513764162374	60.2180069221424	59.7764408625747	59.9160389797005	59.9890240867772	60.0343032012738	59.8152828659362	59.9266110881697	59.9783114845026	59.8548616363874	59.7745564349011	59.7274251954692
SHIMS2	SW00000000019501	33	30-34	2	1	1	2	Secondary	Not married, ever had sex	Employed	Yes	Missing	1	2	99	99	99	99	2	99	99	99					53	2	78.7743056636967	78.5118806682088	78.5063810029592	78.5351973139677	78.3237118178337	79.0427867200132	78.8058921046926	79.1291964884051	78.9613099020916	78.5992068064696	78.2871844824886	78.7061509514727	78.6304966712247	78.9639611752397	78.8990803990143	78.6018284776317	78.7226495534637	78.9375889973723	78.4109152923065	78.9316641248771	78.6477199838128
SHIMS2	SW00000000019502	28	25-29	2	1	2	2	Secondary	Not married, ever had sex	Unemployed	Missing	Missing	1	2	99	99	99	99	2	99	99	99					53	2	63.9710521225151	63.8615424368415	64.1079383334484	64.2375848392152	63.7962840278782	63.9150347339451	64.0666425643849	64.0119159682432	64.0435572809207	64.0692796889452	63.9194695181085	64.1019415934697	64.0341891868245	63.8485982863791	63.9128500510229	64.1707996217066	63.9873514816745	63.9098960859779	63.9414433172188	64.0029536135088	64.2897424556175
SHIMS2	SW00000000019602	34	30-34	2	1	2	2	Secondary	Not married, ever had sex	Unemployed	Missing	Never	1	1	1	2	1	1	1	1	1	1					134	1	55.2072123915127	55.4095152034488	55.2300284932258	54.9737598012012	55.1914903583594	55.2864455647515	55.3105623452851	55.1235684204876	55.1301072743687	55.2014582915816	55.227165387428	55.576233122617	55.2802527701794	55.2384829124553	55.3559237957795	55.1884342837932	55.1697857099078	54.9957022421483	55.1629995153525	55.138358158053	55.5981571657818
SHIMS2	SW00000000019701	22	20-24	1	2	2	2	Secondary	Missing	Unemployed	Missing	Sometimes	1	1	1	2	2	2	1	2	3	3					96	2	70.6920491120024	70.6877962435695	70.8714681746581	70.4121795847308	70.7839960546044	70.6756088056329	70.9345723811652	70.5500095661799	70.5560103759335	70.7647405636893	70.6898209216007	70.5853378595911	70.5112570123961	70.7822705062175	70.9991999113763	70.8145047428604	70.7406731261335	70.584102396585	70.7207997338479	70.6430497583095	70.7435439053109
SHIMS2	SW00000000020002	40	40-44	2	1	2	2	Secondary	Divorced/separated/widowed	Unemployed	Missing	Missing	0	2	99	99	99	99	2	99	99	99					93	2	99.2860546119945	99.1330237631721	99.8642711090121	99.3047724360793	100.029890418803	99.7270051019228	100.18459685833	99.4925883281583	99.281820072265	99.2857067066261	99.5251488877043	98.9984217837931	99.1185288146053	99.5369861824001	99.4796498442963	99.2074465748522	98.67364855534	99.5846295328904	99.7262603474462	99.069189430551	99.0996612706188
SHIMS2	SW00000000020003	26	25-29	2	1	2	2	Secondary	Missing	Unemployed	Missing	Sometimes	1	1	1	2	1	1	1	1	1	1					93	2	90.5018359074696	90.3469091511591	90.6954930850341	90.8789080266613	90.2545860515129	90.4225863666208	90.6370706769065	90.5596472602288	90.604411208809	90.6408014989941	90.4288603936271	90.6870093105842	90.5911578748943	90.3285966591453	90.4194956277822	90.784424903507	90.5248951175201	90.4153165616123	90.4599474102598	90.5469679384011	90.9526970278478
SHIMS2	SW00000000020004	20	20-24	1	2	1	2	Secondary	Missing	Employed	No	Sometimes	1	2	99	99	99	99	2	99	99	99					93	2	120.196532176453	120.303490111444	120.44885883552	119.749109811866	120.277709583936	120.376055716909	120.876209605492	120.048457663993	119.318123879849	120.486650661087	120.287205637941	120.103315158698	120.070631855659	120.952368370559	119.675597701599	120.951890204616	120.438438589912	120.131637068544	120.100258359738	119.494830662889	120.129803039348
SHIMS2	SW00000000020202	42	40-44	2	1	2	2	Secondary	Not married, ever had sex	Employed	Missing	Missing	1	2	99	99	99	99	2	99	99	99					126	1	71.9499455510993	71.8721153124217	72.3172642388002	71.8978078626693	72.4410045478034	72.2107923961134	72.5764603878558	72.0900110675161	71.9041126447836	71.9546160696185	72.095545932351	71.7507039580168	71.8195890712473	72.0550604089405	72.073243526411	71.9621965583743	71.5269262680488	72.0204938805726	72.2204175961283	71.7984404963578	71.7991687417401
SHIMS2	SW00000000020204	18	18-19	1	2	2	2	Secondary	Missing	Unemployed	Missing	Missing	0	2	99	99	99	99	2	99	99	99					126	1	59.5888845248364	59.4145147098638	59.5267529537122	59.4567186817674	59.7722214475077	59.4038972563362	59.9992443868752	59.5585996955423	59.3377798868477	59.7117478361132	59.368881930646	59.4861874337959	59.5786488360909	59.5336122062886	59.7102107502078	59.7606751484553	59.600152241051	59.4892482811157	59.4107704531017	59.5730604214408	59.2900182467659
SHIMS2	SW00000000020301	49	45-49	2	1	2	2	Primary	Not married, ever had sex	Unemployed	Missing	Missing	1	2	99	99	99	99	2	99	99	99					60	2	54.9432222181648	54.7756226005812	55.0574153278018	54.735767520025	54.8037025653426	54.3314732090334	55.032249397166	54.9514205963461	54.9303651647127	55.0848801385667	55.0938640584215	55.0841687554024	55.3011360526337	54.9766050419823	55.1648373182204	54.9894695141055	55.0491292645524	55.1636002120606	55.0651850411884	54.8187581917672	55.1569762821682
SHIMS2	SW00000000020304	23	20-24	1	2	2	2	Secondary	Missing	Unemployed	Missing	Missing	0	2	99	99	99	99	2	99	99	99					60	2	61.6463196958057	61.6426110229022	61.7806507635121	61.3709462743876	61.7105281557826	61.7356051432829	61.8578097738595	61.5224554796567	61.5448285208416	61.7097095752353	61.5935323810206	61.5532631772308	61.4886616888472	61.7249963925637	61.930348206227	61.835836675999	61.6887217984137	61.5269374151121	61.5035866682143	61.6198136242496	61.7211678792163
SHIMS2	SW00000000020305	23	20-24	1	2	2	2	Primary	Missing	Unemployed	Missing	Sometimes	1	2	99	99	99	99	2	99	99	99					60	2	58.9485504703331	58.9310386925656	59.1086332891133	58.709752751888	58.9838768037108	58.919039029587	59.2041680572088	58.75236081534	58.8087790445352	59.0160557485729	58.9160093527827	58.8432976072465	58.7986196030144	59.0359600259897	59.209330944437	59.0477665845994	58.9883135466037	58.8480688197814	59.0666026135891	58.9818135478855	59.0018037871399
SHIMS2	SW00000000020501	48	45-49	2	1	2	2	Primary	Not married, ever had sex	Unemployed	Missing	Missing	1	1	1	2	1	1	1	1	1	1					116	2	45.4407448262068	45.3021317061873	45.5351881396209	45.2691695959858	45.3253552169669	44.9347983327295	45.5143746782662	45.4475252878522	45.4301114111732	45.5579028878151	45.5653330310281	45.557314538979	45.7367571561225	45.468354062022	45.6240314046909	45.4789936126613	45.528335158115	45.6230082571022	45.5416140744153	45.3378069598924	45.6175299415642
SHIMS2	SW00000000020801	36	35-39	2	1	2	2	Secondary	Not married, ever had sex	Unemployed	Missing	Missing	1	1	1	2	1	1	1	1	1	1					80	1	46.5472664107629	46.3337598959804	46.4664816327497	46.6402083202514	46.6132910801641	46.7870716595595	46.6563620504682	46.3998689879367	46.4159784710971	46.6534187351018	46.7828725999415	46.4398235724982	46.5482761975931	46.6049777249365	46.6401546953014	46.4699996043476	46.5564895814115	46.5966551926402	46.5007480244684	46.4383595761907	46.4017437052492
SHIMS2	SW00000000021001	46	45-49	2	1	1	2	Primary	Not married, ever had sex	Unemployed	No	Missing	1	1	1	2	1	1	1	1	1	1					118	2	50.9616220819187	51.0108653809247	51.4254404502316	50.8773249615786	51.3534883731467	51.2722012787233	51.3558573714498	50.5878071455425	51.0459939271571	50.9336810227143	51.0335923201924	50.9372313310788	50.9632060486791	51.171809680155	51.2747333268453	51.1581348540872	51.2981294701427	51.0696009302049	51.3650261921401	50.8745271106336	50.6415351132747
SHIMS2	SW00000000021002	39	35-39	2	1	2	2	Secondary	Not married, ever had sex	Unemployed	Missing	Missing	1	1	1	2	1	1	1	1	1	1					118	2	51.3981160148836	51.1846675296969	51.2742662501804	51.4446222241381	51.4310661071879	51.6261127827675	51.4973153208427	51.2721350643909	51.1953670436506	51.5151422609069	51.5428922964175	51.2744339898233	51.3900526295453	51.4807375269074	51.4422490002654	51.3417769778605	51.3796215635963	51.3480579127024	51.3059540204898	51.2370820308156	51.266040706087
SHIMS2	SW00000000021201	28	25-29	2	1	2	2	Primary	Missing	Unemployed	Missing	Sometimes	1	2	99	99	99	99	2	99	99	99					83	2	58.6302529083315	58.5298859399306	58.7557107974923	58.8745334081823	58.4700758087077	58.5789122855005	58.7178627192771	58.6677051235187	58.6967047741901	58.7202796762411	58.5829768195119	58.7502147118424	58.6881188011929	58.5180224674674	58.5769099968402	58.8133239382245	58.6451914706664	58.5742026516907	58.603116075573	58.6594910156169	58.9223365025399
SHIMS2	SW00000000021401	38	35-39	2	1	1	2	Secondary	Not married, ever had sex	Employed	Yes	Always	2	2	99	99	99	99	2	99	99	99					9	2	47.8549981043083	47.7406257574864	48.1139161066619	48.1727484533348	48.0703414089774	48.069980719305	47.870690705714	48.0786882803555	47.5176381793454	95.3441739961459	47.6892509943831	47.9352839728255	47.7980790064599	47.6956681115902	48.1502352700276	47.7603619030695	47.6570802487351	47.7055202280587	47.8240094427631	47.6559518636622	47.4118636209899
SHIMS2	SW00000000021501	27	25-29	2	1	2	2	Secondary	Not married, ever had sex	Unemployed	Missing	Sometimes	1	1	1	2	1	1	1	1	1	1					58	2	55.1135218286284	55.0191750225096	55.2314545642017	55.3431500153238	54.9629523932489	55.0652606938604	55.1958766708547	55.1487276034095	55.1759878112548	55.1981486550913	55.0690814309858	55.2262881420662	55.1679168378796	55.0080231390343	55.0633785054966	55.285611981778	55.1275643534427	55.0608335509963	55.0880127040654	55.1410061900999	55.3880858079166
SHIMS2	SW00000000021603	33	30-34	2	1	2	2	Primary	Not married, ever had sex	Unemployed	Missing	Always	1	1	1	2	1	1	1	1	1	1					57	2	55.5453244255936	55.7488662244714	55.6302924443163	55.2974628781032	55.5438792098808	55.5316772622521	55.6493073376621	55.4185113660964	55.6963542769312	55.5395350851504	55.6112677604523	56.0797998561701	55.6188121340552	55.5850229392951	55.6803951137476	55.6714457419988	55.6366351647354	55.2499941396028	56.0708976698719	55.5050295241808	55.9115261162816
SHIMS2	SW00000000021604	24	20-24	1	2	2	2	Did not attend	Missing	Unemployed	Missing	Always	1	1	1	2	1	1	1	1	1	1					57	2	59.1885997458889	59.185038930626	59.3837715515253	58.9103777273464	59.2655845108221	59.174834708298	59.3916581221541	59.024241531545	59.3346956916264	59.2494623930026	59.1867341404708	59.2717365486182	59.0372272597998	59.2729226991215	59.4457690591871	59.5256149185204	59.3669248687941	58.9858721113944	59.6580840127466	59.1940576088597	59.2317149865478
SHIMS2	SW00000000021701	35	35-39	2	1	2	1	Tertiary	Married or living together	Employed	Missing	Missing	1	2	99	99	99	99	2	99	99	99					106	1	97.242441972666	96.8386090397836	97.0081249491784	97.3304291929269	97.3047817564427	97.6737994657011	97.4301216679814	97.0040928614962	96.8588519386571	97.4638492696748	97.5163508286248	97.0084423034659	97.2271864858571	97.3987573828718	97.3259391823464	97.1358515766887	97.2074514760181	97.1477347640358	97.0680764883488	96.9377744271314	96.9925626668183
SHIMS2	SW00000000021706	30	30-34	2	1	1	1	Secondary	Missing	Unemployed	No	Sometimes	1	2	99	99	99	99	2	99	99	99					106	1	110.036355118976	109.669785210776	109.662102970821	109.702355205412	109.406940438388	110.411384471588	110.080476826036	110.532086468012	110.297573096226	109.791767243875	109.355917013812	109.941152805808	109.835474676658	110.301276542815	110.210647446526	109.795429340755	109.964198975652	110.264438410068	109.528751127849	110.256162216855	109.859533162789
SHIMS2	SW00000000021801	45	45-49	2	1	1	1	Tertiary	Not married, ever had sex	Employed	Yes	Missing	1	2	99	99	99	99	2	99	99	99					32	2	98.531467828373	98.3299234538279	98.7937595766777	97.7214159695524	99.801920478429	99.9531995797007	99.1359759614779	97.8095386023224	98.6945961083434	98.5341638846006	98.087074886044	98.7062889521357	98.8228856243243	99.1135014088559	99.6273713498839	98.914234076483	98.9826243713111	98.7504539870889	98.9899240524353	98.2288815854774	97.4894190979004
SHIMS2	SW00000000021802	42	40-44	2	1	2	1	Tertiary	Not married, ever had sex	Employed	Missing	Missing	1	2	99	99	99	99	2	99	99	99					32	2	88.0456323435167	87.9503909569203	88.4951226924321	87.9818311034798	88.6465445409008	88.3648323823516	88.8123027635192	88.2170314581091	87.9895463077622	88.0513476884449	88.223804509438	87.8018190658594	87.8861142422765	88.174262102114	88.1965129052716	88.0606239835256	87.5279808014008	88.1319628088377	88.3766108043538	87.860234588928	87.8611257477008
SHIMS2	SW00000000021803	18	18-19	1	2	2	1	Secondary	Missing	Unemployed	Missing	Missing	0	2	99	99	99	99	2	99	99	99					32	2	72.9193188187737	72.7059413032899	72.8432879972598	72.7575865875942	73.1436694442657	72.6929486539897	73.4214789422437	72.882259069455	72.6120403842069	73.0696674792253	72.6501001644113	72.7936476976735	72.9067933376052	72.8516817107764	73.0677865368638	73.1295401604489	72.933107198898	72.7973932771276	72.7013594311044	72.8999547570073	72.5535941439692
SHIMS2	SW00000000021805	25	25-29	2	1	2	1	Tertiary	Missing	Employed	Missing	Sometimes	1	2	99	99	99	99	2	99	99	99					32	2	78.7356829734939	78.6351705321907	78.8508830548244	78.9775744189603	78.459625196441	78.6107024901938	78.8207872005291	78.842531643247	78.7360609683183	78.8562929756064	78.4964738511453	78.8890242110199	78.7993184066442	78.613821628056	78.5747912139712	79.0261390667539	78.7118093200947	78.5005097442026	78.6367126690006	78.712303330531	79.1721154623618
SHIMS2	SW00000000021901	23	20-24	1	2	1	2	Secondary	Missing	Employed	No	Sometimes	1	2	99	99	99	99	2	99	99	99					126	1	72.3979753256763	72.579920612684	72.3487989703283	72.2080882795676	72.4468709122426	72.1667256204927	72.6130142521617	72.4194182282233	72.0181692535611	72.555524460351	72.3636811189388	72.2755338279205	72.3639462591257	72.7978361508494	72.1558704539008	72.5343163587233	72.5184398195971	72.4451931893278	72.5872983982218	72.0539793488585	72.4070720450291
SHIMS2	SW00000000022001	19	18-19	1	2	1	1	Primary	Missing	Employed	Yes	Always	1	2	99	99	99	99	2	99	99	99					139	2	51.3229594128509	51.4029704821221	51.2428068130618	51.2679955105804	51.2297949962404	51.3986981406388	51.7535080958382	51.4771703301907	51.2937323019646	51.3158523085008	50.9667619031335	51.1669417238963	51.4288616702931	51.5397065983118	51.4144932867479	51.4029194427634	51.3912833733668	51.216493172161	51.4434592638626	51.5279692501979	51.3095174706994
SHIMS2	SW00000000022101	35	35-39	2	1	2	2	Secondary	Not married, ever had sex	Unemployed	Missing	Never	1	2	99	99	99	99	2	99	99	99					30	2	51.2506239254288	51.0377879522467	51.1271295601448	51.2969966804148	51.2834794641126	51.4779664335404	51.349538568952	51.1250044900083	51.0484567628635	51.3673143528096	51.3949847567882	51.1272968184418	51.2425836787898	51.3330083466722	51.294630266748	51.1944465589675	51.232182545839	51.2007094700319	51.1587263991941	51.0900520446562	51.1189276200816
SHIMS2	SW00000000022301	40	40-44	2	1	1	1	Secondary	Divorced/separated/widowed	Employed	No	Sometimes	2	2	99	99	99	99	2	99	99	99					114	1	72.110395336465	70.9669353429686	72.3302111636722	71.5360459727897	71.6304791833488	72.4269069337693	72.286032469243	72.5477760950034	72.1939633859695	72.1441945038829	72.512623368096	71.7688648029484	71.7753293755882	72.0707726302562	72.1927427183056	72.1701286799515	72.359231721123	71.9826322196166	72.1561572792575	71.8007071738377	72.3914580731952
SHIMS2	SW00000000022401	32	30-34	2	1	2	2	Secondary	Not married, ever had sex	Unemployed	Missing	Never	1	2	99	99	99	99	2	99	99	99					127	1	55.2227882366213	55.4190659182832	55.2715487199054	55.0255801830366	55.2231747279563	55.2002716961965	55.335472047603	55.090082974684	55.1674462210487	55.2249978873142	55.3852615211218	55.6013376920494	55.2940365850924	55.2086281131289	55.415523168528	55.1290341989156	55.231894186571	55.0311054969897	55.3763824981794	55.183092058516	55.5445341921708
SHIMS2	SW00000000022402	19	18-19	1	2	1	2	Secondary	Missing	Unemployed	No	Missing	0	2	99	99	99	99	2	99	99	99					127	1	72.4898385310212	72.6028481773572	72.3766289834225	72.4122061332365	72.3582507661262	72.5968138148065	73.0979563181976	72.7076499087275	72.4485574246097	72.4798002781095	71.9867362107348	72.2694752236498	72.6394175426347	72.7959777064675	72.6191232763831	72.6027760880835	72.5863410110469	72.3394629352857	72.6600355508887	72.7793995808237	72.4708527938919
SHIMS2	SW00000000022403	18	18-19	1	2	2	2	Primary	Missing	Unemployed	Missing	Missing	0	2	99	99	99	99	2	99	99	99					127	1	55.5521814461283	55.3584404828063	55.5354146022876	55.4759943843898	55.7254848340002	55.4133228154181	55.9989237788467	55.4601201364601	55.3184640801851	55.6653946567413	55.345095405414	55.4371668140664	55.5551623747006	55.5373994093945	55.6741189412671	55.6792796937423	55.5461137516625	55.5650937027603	55.471206666949	55.6074973696092	55.2944758478046
SHIMS2	SW00000000022501	46	45-49	2	1	2	2	Primary	Married or living together	Unemployed	Missing	Missing	0	1	1	2	1	1	1	1	1	1					5	2	70.976773898217	70.760265297476	71.1242908838656	70.708779692389	70.796539568068	140.373008128368	71.0917810219287	70.9873647301889	70.9601648946125	71.1597704859915	71.1713760967022	71.1588515067258	71.4391342818741	71.0198985101804	71.26306079975	71.0365170973755	71.1135867785361	71.2614626808075	71.1343279579218	70.8159887330331	71.2529057532137
SHIMS2	SW00000000022502	30	30-34	2	1	2	2	Primary	Married or living together	Unemployed	Missing	Always	1	2	99	99	99	99	2	99	99	99					5	2	69.6682804788287	69.9159015971098	69.7297960077288	69.4194856166252	69.6687680707737	139.279747866402	69.8104407644567	69.5008614167913	69.5984617828466	69.6710681425658	69.8732544527322	70.145853062141	69.7581663770863	69.6504162693858	69.9114321146462	69.5500017246499	69.6797684151567	69.4264562737489	69.8620528042737	69.6182003478087	70.0741905784437
SHIMS2	SW00000000022603	43	40-44	2	1	1	2	Secondary	Not married, ever had sex	Unemployed	No	Missing	1	99	99	99	99	99	2	99	99	99					2	1	63.0238352554444	61.9184804433631	126.78343879356	62.4549755968717	62.6043928653522	63.6013201667828	63.3488640516104	63.3092388018801	62.9660802399011	63.025905942358	63.4947454903679	62.7828749118271	62.6955393927501	63.0371425966218	63.0162154784603	63.3531264525609	63.2633297237441	62.8145635313752	62.8489664419536	62.7031481372729	63.2614244489497
SHIMS2	SW00000000022604	35	35-39	2	1	2	2	Secondary	Missing	Employed	Missing	Sometimes	1	2	99	99	99	99	2	99	99	99					2	1	67.2679003595027	66.9666996226836	134.239282405229	67.3577380729448	67.3436608803296	67.7391154717522	67.4142225450065	67.1145766012223	67.0516810257325	67.4115821529494	67.43442063129	67.1012532557417	67.2715648653972	67.4067355077547	67.3486431267969	67.247564608014	67.2245322409031	67.3149396857213	66.9606149737757	67.0750293902337	67.1412731045135
SHIMS2	SW00000000022605	23	20-24	1	2	2	2	Tertiary	Missing	Unemployed	Missing	Always	1	2	99	99	99	99	2	99	99	99					2	1	64.8618774773364	64.8579753548957	130.006430880761	64.5721401952299	64.9294351398957	64.9558201779445	65.084399172031	64.7315523313857	64.7550923815182	64.9285738610484	64.8063367027883	64.7639670013169	64.6959958094425	64.9446580600317	65.1607213099273	65.0612799268229	64.9064913325952	64.7362680508285	64.7116992964931	64.8339888122197	64.9406298461028
SHIMS2	SW00000000022606	22	20-24	1	2	1	2	Tertiary	Missing	Unemployed	No	Always	1	2	99	99	99	99	2	99	99	99					2	1	79.8016817796319	79.8726940038405	159.938416349669	79.5046261448869	79.8555776243989	79.9208722436828	80.2529377428689	79.7033711636019	79.2184830958694	79.9942991752422	79.8618823077882	79.7397925166677	79.7180932005443	80.3035015771536	79.4558194952751	80.3031841100375	79.9622898960045	79.7585961875888	79.7377630263531	79.3358034395857	79.757378526716
SHIMS2	SW00000000023002	22	20-24	1	2	2	2	Tertiary	Missing	Unemployed	Missing	Sometimes	1	2	99	99	99	99	2	99	99	99					117	1	94.4167660766616	94.441886953274	94.6030079724223	93.9545779637149	94.4693022221591	94.312281887478	94.7175020164947	94.2108337656152	94.1922552592669	94.5271414012729	94.3680334431149	94.2809529740522	94.1553954110198	94.4942053604816	94.8194119157275	94.6318249020659	94.5086419493611	94.0763584429482	94.4607557214617	94.3510062152139	94.4663162091176
SHIMS2	SW00000000023003	18	18-19	1	2	2	2	Secondary	Missing	Unemployed	Missing	Missing	0	2	99	99	99	99	2	99	99	99					117	1	85.4805566993139	85.182439056242	85.4547568277647	85.3633243552158	85.7472261565256	85.2668888874185	86.1679785486062	85.3388979598	85.1209256275711	85.6547627883817	85.1619044054866	85.3035786847467	85.4851435837027	85.4578109367487	85.6681872242663	85.6761282984614	85.4712200740489	85.5004253499487	85.3559572862456	85.565673715611	85.0840138915287
SHIMS2	SW00000000023102	42	40-44	2	1	2	2	Secondary	Not married, ever had sex	Employed	Missing	Missing	1	2	99	99	99	99	2	99	99	99					118	1	62.0050761128436	61.9178032112721	62.3567969204333	62.0184370040428	62.4746971023082	62.2843221166805	62.5603008418124	62.136480101482	61.9937456357462	61.9894124020601	62.1606772314403	61.84700542572	61.9526448957993	62.0565904716825	62.1269586954885	61.9798733846251	61.584929823411	62.1663903856045	62.2344804940665	61.8627061677509	61.8759155087605
SHIMS2	SW00000000023201	23	20-24	1	2	1	2	Did not attend	Missing	Unemployed	No	Missing	0	2	99	99	99	99	2	99	99	99					91	2	116.349215855976	116.466754220448	116.454959992772	116.060220045314	116.369315647389	115.68825598408	116.880460007046	116.383676279569	115.738837755357	116.562913116693	116.246221581754	116.152442780651	116.141419396699	116.991823515253	116.005586295114	116.565003604623	116.764369823602	116.413055292692	116.632407333598	115.75639273479	116.342655962617
SHIMS2	SW00000000023401	45	45-49	2	1	2	1	Primary	Married or living together	Employed	Missing	Missing	0	1	1	2	1	1	1	1	1	1					65	2	56.1945171341064	56.0231005480065	56.3113109149774	55.9823377948082	56.0518200150709	55.5688359529244	56.2855718472049	56.2029022248343	56.1813672699132	56.339401218327	56.3485897409115	56.3386736338898	56.5605822153231	56.2286602292738	56.4211793689459	56.2418176810934	56.302836142213	56.4199140885257	56.3192575783583	56.0672185232567	56.4131393030872
SHIMS2	SW00000000023402	21	20-24	1	2	2	1	Secondary	Missing	Unemployed	Missing	Sometimes	2	2	99	99	99	99	2	99	99	99					65	2	58.3871461108617	58.3836335114436	58.5353348698233	58.1559916431946	58.4630884500581	58.3735674611811	58.5874549395033	58.2698304605215	58.2747867485379	58.4368416695809	58.3853057670016	58.3160131509046	58.2818728858936	58.3982661416953	58.6508939528595	58.4863932903325	58.3912486760033	58.2708570656035	58.4108922998542	58.335347687014	58.4185204041358
SHIMS2	SW00000000023403	20	20-24	1	2	1	1	Secondary	Missing	Unemployed	No	Missing	0	2	99	99	99	99	2	99	99	99					65	2	83.7084449361269	83.9289858218557	83.3826921982593	83.3714659582633	83.7939466967629	83.5160465106948	84.075603610452	83.6619839672862	83.406615250962	83.9906280832059	83.5450714034318	83.6406800960706	83.4774009357149	83.6593644689868	83.448270858287	83.8604933447302	83.8894448329892	83.8139263761481	84.208733527226	83.3482443460823	83.7481133920155
SHIMS2	SW00000000023405	27	25-29	2	1	1	1	Secondary	Missing	Unemployed	No	Always	2	2	99	99	99	99	2	99	99	99					65	2	77.8174396425087	77.8860056214944	77.6041022408079	77.630557639285	77.5975186675324	78.1528731658428	78.246386700299	78.2200007931431	77.6064877764836	77.5541318656501	77.5673979889199	77.8186414714288	78.0105716425917	77.5717136271598	78.321983638652	77.7324452541328	78.1114765288311	77.7194903570906	77.952827331131	77.8442093106563	78.0297968818709
SHIMS2	SW00000000023602	39	35-39	2	1	2	2	Tertiary	Divorced/separated/widowed	Unemployed	Missing	Missing	0	2	99	99	99	99	2	99	99	99					43	2	71.2217323089278	70.9259593885875	71.050115225032	71.2861753866716	71.2673908434347	71.5376646042833	71.3591915576716	71.0471620672984	70.9407855724582	71.3838941275629	71.4223470078227	71.0503476597761	71.210558975806	71.3362199140886	71.282886839766	71.143664003618	71.1961047770081	71.1523674171795	71.0940245755963	70.9985895131373	71.0387171905331
SHIMS2	SW00000000023701	25	25-29	2	1	2	1	Secondary	Missing	Unemployed	Missing	Missing	1	2	99	99	99	99	2	99	99	99					110	2	69.6828028725453	69.571150002401	69.8241421003907	69.9626411303162	69.490135901979	69.6330704093969	69.7751935283137	69.7893821340826	69.7148129834454	69.7797347061936	69.5047823230614	69.8135433719663	69.7538638051801	69.6066582165812	69.5459742838164	69.901795953156	69.6418218010405	69.6195861971381	69.5910933881097	69.6623446904106	70.083316275985
SHIMS2	SW00000000023803	29	25-29	2	1	2	1	Secondary	Missing	Unemployed	Missing	Always	1	99	99	99	99	99	2	99	99	99					115	2	129.917325724777	129.709158979171	130.134226429224	130.372533512373	129.524589676024	130.042878553577	130.089579802176	130.116033182942	130.013214081293	130.098046420358	129.478540429044	130.161079640356	130.049812449633	129.775360854489	129.696106974282	130.500216075328	129.840920198653	129.7462208435	129.393308410898	129.913387042624	130.727466493189
SHIMS2	SW00000000023804	23	20-24	1	2	2	1	Secondary	Divorced/separated/widowed	Unemployed	Missing	Always	1	2	99	99	99	99	2	99	99	99					115	2	130.736079711599	130.728214564763	131.020961554701	130.152083104006	130.872249435649	130.925431313383	131.184596084338	130.473395384039	130.520842883097	130.870513435638	130.624131315855	130.538730632366	130.401727395571	130.902932866006	131.338431549666	131.137996762796	130.826003728051	130.482900423007	130.433379460153	130.679867112033	130.894813568234
SHIMS2	SW00000000023805	21	20-24	1	2	2	1	Secondary	Missing	Employed	Missing	Always	2	2	99	99	99	99	2	99	99	99					115	2	130.736079711599	130.728214564763	131.020961554701	130.152083104006	130.872249435649	130.925431313383	131.184596084338	130.473395384039	130.520842883097	130.870513435638	130.624131315855	130.538730632366	130.401727395571	130.902932866006	131.338431549666	131.137996762796	130.826003728051	130.482900423007	130.433379460153	130.679867112033	130.894813568234
SHIMS2	SW00000000023808	28	25-29	2	1	1	1	Secondary	Missing	Employed	No	Sometimes	5	1	2	1	2	2	1	2	3	2					115	2	167.178358609328	167.30538427785	167.257678471479	167.052524200345	166.648263580991	167.748248623468	167.862905294474	168.186317232817	166.450682967327	166.453717620106	166.778883674835	167.033418672435	167.976023423725	167.669190454241	168.267628025568	167.006898721395	167.726603115431	166.866557050899	166.909609554929	167.160552829445	167.576224936741
SHIMS2	SW00000000024001	32	30-34	2	1	2	1	Secondary	Missing	Employed	Missing	Always	1	1	1	2	1	1	1	1	1	1					65	1	63.5319637348938	63.7647719922686	63.5809866139502	63.2955901119554	63.530310717413	63.5163543006982	63.6508979326306	63.4357070049556	63.4255630653569	63.5253419684195	63.6073887972573	63.9566294749365	63.6160179460668	63.5679495692881	63.6864556952918	63.4253829770753	63.48889344615	63.3145310498067	63.6542840349289	63.4360209879753	63.9508200972076
SHIMS2	SW00000000024201	19	18-19	1	2	2	2	Secondary	Missing	Unemployed	Missing	Missing	0	2	99	99	99	99	2	99	99	99					60	2	54.2519994513324	54.0627929366245	54.2356250303976	54.1775955247171	54.4212467258585	54.1163907648507	54.6882859149527	54.1620928087561	54.0237521696084	54.3625629410131	54.0497601967298	54.1396767019266	54.2549106121735	54.2375633836948	54.3710830362999	54.3761230029252	54.2460737694193	54.2646095005056	54.1729198623541	54.3060207223647	54.0003253745471
SHIMS2	SW00000000024202	19	18-19	1	2	1	2	Primary	Missing	Unemployed	No	Missing	0	2	99	99	99	99	2	99	99	99					60	2	52.7489104795497	52.7519433539817	52.7502275891721	52.6869051178706	52.6267110144085	52.6949692544538	53.2760482665066	52.9074059748755	52.7188713260528	52.7112466241913	52.3954952345031	52.5885580134791	52.7888282837988	52.9716797433133	52.8495096716831	52.829586073942	52.9195465423594	52.634041004118	52.8632104119708	52.9413246859911	52.7254969110626
SHIMS2	SW00000000024301	28	25-29	2	1	1	1	Primary	Missing	Employed	Yes	Sometimes	1	2	99	99	99	99	2	99	99	99					108	1	88.1321086404079	88.1990732888911	88.1739240210983	88.0657719931557	87.8526562458765	88.4325399226446	88.4929839554098	88.66347836822	87.7484968543528	87.7500966448441	87.9215157824639	88.0557000527721	88.5526169087379	88.3908624996986	88.7063433160518	88.0417194201973	88.4211289704032	87.9677349197279	87.9904310868276	88.1227218935818	88.3418534822854
SHIMS2	SW00000000024502	20	20-24	1	2	1	2	Primary	Missing	Unemployed	No	Missing	0	2	99	99	99	99	2	99	99	99					31	2	85.1217938982741	85.1975402707632	85.3004887198237	84.804934554546	85.1792827993588	85.2489303932617	85.6031335923935	85.0169292411753	84.4997153022606	85.3272524535916	85.1860077949741	85.0557786844455	85.0326327472473	85.6570683489638	84.7528741282934	85.6567297173734	85.2931092224048	85.0758359334281	85.0536138947766	84.6248570022248	85.0745370951638
SHIMS2	SW00000000024601	47	45-49	2	1	2	2	Primary	Married or living together	Employed	Missing	Missing	1	2	99	99	99	99	2	99	99	99					91	2	87.2854226436513	87.0191658995964	87.4668352626288	86.9558502182366	87.063775070538	86.3135689980489	87.4268554652473	87.298446978149	87.2649973154815	87.5104671705997	87.5247394540564	87.5093370333842	87.8540216273	87.3384561893428	87.6374909587523	87.3588933031675	87.4536716274509	87.6355256329186	87.4791785997938	87.0876931565654	87.6250025420463
SHIMS2	SW00000000024603	25	25-29	2	1	2	2	Secondary	Missing	Unemployed	Missing	Missing	0	2	99	99	99	99	2	99	99	99					91	2	94.6012196848149	94.4804536079653	94.7396330164847	94.891853167732	94.2695352257943	94.4510551633365	94.7034727341798	94.7295987640152	94.6016738470204	94.7461330566831	94.313809023228	94.7854597593288	94.6776778974555	94.4548028192276	94.4079076296797	94.9502037749959	94.5725354003252	94.3186581639392	94.4823064911516	94.5731289557254	95.1255949642023
SHIMS2	SW00000000024701	27	25-29	2	1	2	1	Tertiary	Missing	Unemployed	Missing	Sometimes	1	2	99	99	99	99	2	99	99	99					105	1	119.431835672757	119.279371314547	119.606579279002	119.798753673269	119.01309177139	119.242256463178	119.560927765116	119.593911269054	119.43240904196	119.614785428304	119.068986409084	119.664434474094	119.528362384763	119.246987791421	119.18778370726	119.872419955389	119.395622431924	119.075108336248	119.281710536398	119.396371781787	120.093847245201
SHIMS2	SW00000000024702	22	20-24	1	2	2	1	Secondary	Missing	Unemployed	Missing	Missing	0	2	99	99	99	99	2	99	99	99					105	1	120.184508890629	120.216485628914	120.421578975816	119.596182752404	120.251382933323	120.051509408803	120.567320151134	119.922374582325	119.898725724668	120.325007286553	120.122476394992	120.011630367923	119.851806274411	120.283082509293	120.69704278091	120.458260475097	120.301459058466	119.751198939648	120.240503965193	120.100802182793	120.247581992814
SHIMS2	SW00000000024801	48	45-49	2	1	1	2	Tertiary	Missing	Employed	Yes	Sometimes	1	2	99	99	99	99	2	99	99	99					56	1	63.080493304917	63.2419160562495	63.5536112756373	62.9653140710437	63.5974906076131	63.6204767361507	63.4650715845099	62.617783728023	63.1849291019198	63.1097133623247	63.1542923864036	63.0503023390056	63.1648212501043	63.3406643285553	63.4602310309277	63.3255427727003	63.376539102581	63.2434949367092	63.5913119267713	62.9758745270189	62.6610002328163
SHIMS2	SW00000000024902	46	45-49	2	1	2	2	Primary	Not married, ever had sex	Employed	Missing	Missing	1	2	99	99	99	99	2	99	99	99					45	1	61.7096288952787	61.5213889307021	61.8378851957577	61.4766255889936	61.5529270192025	61.0225413382247	61.8096200125805	61.7188369259454	61.6951884608596	61.8687323723804	61.878822686306	61.8679333804519	62.1116207881798	61.7471229042954	61.9585364953411	61.761571671015	61.8285786813692	61.957147036206	61.8466117703988	61.5698367868124	61.9497073514008
SHIMS2	SW00000000024903	28	25-29	2	1	2	2	Primary	Missing	Unemployed	Missing	Sometimes	1	2	99	99	99	99	2	99	99	99					45	1	64.1407366109037	64.0309364486103	64.2779859152347	64.4079763109372	63.965504940419	64.0845706350962	64.2365806083223	64.1817088487956	64.2134340906844	64.2392247279079	64.0890171826128	64.2719732687839	64.2040411475323	64.0179579635313	64.082380157259	64.3410139443106	64.1570792044376	64.079418356763	64.1110492676624	64.172722721237	64.4602722764547
SHIMS2	SW00000000024904	26	25-29	2	1	1	2	Primary	Missing	Employed	No	Sometimes	7	2	99	99	99	99	2	99	99	99					45	1	88.538174275896	88.6054474616759	88.5801823195034	88.4715319848412	88.257434314144	88.8399897848514	88.9007123114022	89.0719922713093	88.1527950118345	88.154402173305	88.3266111186593	88.4614136383414	88.9606200214956	88.7981203346238	89.1150547179023	88.4473685904866	88.828526257043	88.373043208996	88.3958439478988	88.5287442799593	88.7488855098618
SHIMS2	SW00000000025304	40	40-44	2	1	2	2	Primary	Missing	Unemployed	Missing	Always	1	1	1	2	1	1	1	1	1	1					116	2	51.8152160969768	51.7353526505721	52.1169746154403	51.8249845191747	52.2034077037546	52.0453384944574	52.2841456042283	51.9230015173579	51.8130061834898	51.8150345327892	51.9399941598364	51.6651068272703	51.7277880545648	51.9461717845296	51.9162492061709	51.7741922850487	51.4956147965862	51.9710358050699	52.044949823417	51.7020389112752	51.7179414968312
SHIMS2	SW00000000025501	49	45-49	2	1	1	2	Tertiary	Divorced/separated/widowed	Employed	No	Always	1	2	99	99	99	99	2	99	99	99					94	2	68.3449415243297	68.4109820123192	68.966971160853	68.2318901432129	68.8704757923772	68.7614611753362	68.8736528704191	67.8436160381338	68.4580931194624	68.3074695997826	68.4414612488863	68.3122309399371	68.347065791792	68.6268253915172	68.7648569204825	68.6084859990532	68.7962336306465	68.489752614921	68.8859492316479	68.2281379282829	67.9156709426455
SHIMS2	SW00000000025502	19	18-19	1	2	1	2	Secondary	Missing	Unemployed	Yes	Missing	0	2	99	99	99	99	2	99	99	99					94	2	58.5070152277946	58.5103791727362	58.5084761139444	58.438241321244	58.371476391014	58.4471857441257	59.0916957121544	58.6828121925899	58.473696981122	58.4652399619369	58.1150209489423	58.3291585841423	58.5512904850432	58.7541021266293	58.6185958919741	58.5964974215824	58.6962780321722	58.3796065270804	58.6337922138196	58.7204334918681	58.4810458192218
SHIMS2	SW00000000025602	43	40-44	2	1	2	1	Secondary	Married or living together	Employed	Missing	Missing	0	2	99	99	99	99	2	99	99	99					35	2	90.3816356010774	90.2544223456122	91.6528020489368	90.4011110904305	91.2163012742015	90.5811384200738	91.1909583577987	89.8677620973095	90.3651197427573	90.3747963700245	90.6084474120093	90.3224143608021	90.2369564036555	90.5549252082345	90.5437633885901	90.3478236364252	89.9815134730459	90.6589679079672	90.7160266620809	90.1916209931113	90.2105904773119
SHIMS2	SW00000000025603	47	45-49	2	1	2	1	Secondary	Married or living together	Unemployed	Missing	Missing	0	2	99	99	99	99	2	99	99	99					35	2	72.892535764226	72.6799216053177	73.0068966888162	72.5822284475484	72.6945430572359	72.2066098747687	73.0037349140254	72.9062539418793	72.8855677427061	73.0751977032534	73.0394883371693	73.0836950233313	73.3737362546151	72.8924414499617	73.1942742413969	73.0821607333056	73.0334408248388	73.1593551577825	72.8023294005239	72.7525336687554	73.2105272867132
SHIMS2	SW00000000025604	24	20-24	1	2	1	1	Secondary	Not married, ever had sex	Unemployed	No	Missing	1	2	99	99	99	99	2	99	99	99					35	2	102.887836314318	103.146406485978	102.817949708003	102.643018522333	102.957323908198	102.559197540822	103.193437261995	102.918309733463	102.348077780973	103.136176783201	102.771883220039	102.713829503734	102.838183110343	103.456095508637	102.571304154825	103.081596344595	103.059033520821	102.954939624937	103.156891370222	102.398969027679	102.900764048382
SHIMS2	SW00000000025605	26	25-29	2	1	2	1	Secondary	Not married, ever had sex	Unemployed	Missing	Always	2	2	99	99	99	99	2	99	99	99					35	2	74.3290724176085	74.2099748220974	74.4531669375529	74.589508602086	74.1043779355918	74.4009044481097	74.4276234439769	74.4427581093782	74.3839326339478	74.4324674158836	74.0780319667654	74.4685303562788	74.4048715099259	74.2478506324038	74.2025074314997	74.6625591087477	74.2853588339686	74.2311788761543	74.0292685180588	74.3268189953699	74.7925749682329
SHIMS2	SW00000000025606	20	20-24	1	2	1	1	Secondary	Missing	Unemployed	No	Missing	0	2	99	99	99	99	2	99	99	99					35	2	102.887836314318	103.146406485978	102.817949708003	102.643018522333	102.957323908198	102.559197540822	103.193437261995	102.918309733463	102.348077780973	103.136176783201	102.771883220039	102.713829503734	102.838183110343	103.456095508637	102.571304154825	103.081596344595	103.059033520821	102.954939624937	103.156891370222	102.398969027679	102.900764048382
SHIMS2	SW00000000025607	18	18-19	1	2	1	1	Secondary	Missing	Unemployed	No	Always	2	99	99	99	99	99	2	99	99	99					35	2	74.1040016888606	74.219527770759	73.98827125441	74.0246406162865	73.9694838012557	74.2133590384	74.7256607026086	74.3266631684347	74.0618013578731	74.0937399097506	73.5896965676508	73.8787314546798	74.2569114421977	74.4169578001449	74.2361652745823	74.2194540762417	74.202653032107	73.9502776135121	74.2779885607213	74.4000105220767	74.0845931879617
SHIMS2	SW00000000025702	20	20-24	1	2	2	2	Secondary	Missing	Employed	Missing	Always	1	2	99	99	99	99	2	99	99	99					16	1	60.920750832516	60.9026531754659	61.0861894300331	60.6739638260723	60.957259054285	60.8902520481684	61.1849204379468	60.7179973976581	60.776303172029	60.9905145875654	60.8871210095894	60.8119765981142	60.7658038331895	61.0110847884496	61.1902560562766	61.0232863508207	121.923688468354	60.8169074377649	61.0427525636385	60.9551267695547	60.9757858082416
SHIMS2	SW00000000025901	39	35-39	2	1	1	1	Secondary	Not married, ever had sex	Unemployed	No	Missing	1	1	1	2	1	1	1	1	1	1					105	1	110.852759865324	110.412139080669	111.629643585075	111.608010076796	111.295658013775	111.078507829774	111.069789381816	111.370922530706	110.071289167769	110.317412332903	110.495556300791	111.038736470817	110.57653002128	110.483683068296	111.550422558565	110.630387928882	110.604166207051	110.455229766369	110.760971737388	110.386095344443	109.867087113719
SHIMS2	SW00000000025902	39	35-39	2	1	2	1	Secondary	Married or living together	Unemployed	Missing	Missing	1	1	1	2	1	1	1	1	1	1					105	1	119.53438232341	118.986092996571	119.326925274145	119.773059148052	119.703935095969	120.150207365419	119.814542275045	119.155862568069	119.197232067669	119.806983777813	120.139424089913	119.258466801461	119.536975477731	119.682586220755	119.772921438026	119.335959500952	119.558067624214	119.661213778631	119.414922105847	119.254707227423	119.160676882491
SHIMS2	SW00000000026001	31	30-34	2	1	1	1	Tertiary	Missing	Employed	Yes	Sometimes	2	2	99	99	99	99	2	99	99	99					40	1	65.398567998182	65.1988944738912	64.8241736870585	65.0238387579903	65.0601400071583	65.5535467704112	65.5255104112762	65.7310130765304	65.4994500199009	65.2532006169745	65.0989767922316	65.4246040096809	65.3308732297998	65.6852325563608	65.4094607139726	65.3483077693406	65.3907407231471	65.5249682309199	65.2962807128224	65.529778454186	65.4056439258563
SHIMS2	SW00000000026301	36	35-39	2	1	2	1	Secondary	Married or living together	Unemployed	Missing	Missing	1	1	1	2	1	1	1	1	1	1					63	1	57.774927087318	57.5099206911234	57.6746562224665	57.8902875039034	57.8568775594887	58.0725757320766	57.9103376734928	57.5919759494038	57.6119711991096	57.9066844013718	58.0673638177802	57.6415679746255	57.7761804447112	57.8465589408208	57.8902209440855	57.6790227635814	57.7863749778779	57.8362289314846	57.7171880065164	57.6397508479403	57.5943028670596
SHIMS2	SW00000000026302	39	35-39	2	1	1	1	Primary	Married or living together	Unemployed	Yes	Sometimes	2	1	1	2	1	1	1	1	1	1					63	1	53.5788113357975	53.3658447130415	53.9543049752968	53.9438487840389	53.7928786839234	53.6879228059256	53.6837088911901	53.8292565184298	53.2011006579609	53.3200601375997	53.4061630190946	53.6686999905382	53.4453003008233	53.4004242924761	53.9160148286343	53.4713316118509	53.4586577849785	53.3866718690119	53.5344470926739	53.3532569125086	53.1024030401334
SHIMS2	SW00000000026402	18	18-19	1	2	1	1	Secondary	Missing	Unemployed	No	Missing	0	99	99	99	99	99	2	99	99	99					34	2	51.41758140071	51.420537728463	51.4188652678195	51.3571409915635	51.298466126311	51.3650015975064	51.931414763785	51.5720766302507	51.3883004050251	51.3808681429167	51.0730859985257	51.2612760684854	51.4564917200068	51.6347281938667	51.5156415711162	51.4962208248044	51.5839107821068	51.3056111145038	51.5289965185945	51.6051392674491	51.3947587669793
SHIMS2	SW00000000026501	26	25-29	2	1	1	1	Secondary	Married or living together	Employed	No	Sometimes	1	2	99	99	99	99	2	99	99	99					114	2	114.259714792249	114.175110440888	114.495592283392	114.161763544012	113.840207774898	114.363202126418	114.910104973667	114.94861415578	113.762377624878	113.698966239264	114.014279175285	114.16065414834	114.655180497283	114.59517870682	115.018381232259	114.139275006498	114.852348030699	114.034813580877	114.05543548653	114.208085557601	114.510794936185
SHIMS2	SW00000000026502	23	20-24	1	2	1	1	Secondary	Missing	Employed	Yes	Always	1	2	99	99	99	99	2	99	99	99					114	2	122.909505736036	123.033671439912	123.021212200857	122.604215047251	122.930738843709	122.211277986339	123.470703811612	122.945909192648	122.26471178442	123.135252205392	122.800704183356	122.701637713442	122.689992781733	123.588346493172	122.546500801528	123.137460564395	123.348067943696	122.97694472611	123.208664817489	122.283256592216	122.90257596651
SHIMS2	SW00000000026701	47	45-49	2	1	2	1	Secondary	Missing	Unemployed	Missing	Missing	0	2	99	99	99	99	2	99	99	99					115	2	113.009004112783	112.679377572746	113.226846574598	112.585338793033	112.731217442871	111.757679774687	113.181401808175	113.030272101043	112.966731496128	113.292194203543	113.330306923249	113.305368030871	113.755033697669	113.008857892584	113.447156390911	113.151400243213	113.227456391983	113.469212268406	113.177101758342	112.762255738949	113.446939576595
SHIMS2	SW00000000026801	34	30-34	2	1	2	2	Tertiary	Not married, ever had sex	Employed	Missing	Always	1	1	2	2	2	2	1	2	3	2					1	2	63.9901284659963	0	64.039504876612	63.7520502198883	63.9884635276766	63.9932464164914	64.1252264644149	63.8931775746283	63.8829604813746	64.0034939711175	64.0660974609158	64.417856709591	64.0747888393718	64.0263738144867	64.1457345548319	63.8666732763118	63.9467475731707	63.7711277514979	64.0963292360877	63.8769657779938	64.4273836585767
SHIMS2	SW00000000026901	30	30-34	2	1	1	2	Secondary	Missing	Employed	Yes	Sometimes	2	2	99	99	99	99	2	99	99	99					99	2	67.0567601860701	66.8520239044707	66.4678020062164	66.6725296201204	66.7097512938424	67.2156684723127	67.1869212463633	67.3976344678199	67.1602000891836	66.9077069893582	66.7495727924283	67.0834563452174	66.9873490049357	67.3506931745138	67.0679290885844	67.0052256002913	67.0487344491008	67.1863653189288	66.9518793886093	67.1912975062513	67.0640155251345
SHIMS2	SW00000000027004	43	40-44	2	1	2	2	Primary	Not married, ever had sex	Unemployed	Missing	Always	1	1	1	2	1	1	1	1	1	1					57	2	57.7784195585919	57.6907642034684	58.112630117227	57.7995365283141	58.2179504175165	58.0292231667316	58.3056008005982	57.8493723874325	57.8067812284152	57.7823816700423	58.0249456956665	57.6240873765067	57.6840392598039	57.8415921677287	57.9431778222512	57.7556388215345	57.4707805446673	57.9528800659124	58.0417334683545	57.7026422610321	57.6251603508921
SHIMS2	SW00000000027101	41	40-44	2	1	2	2	Secondary	Divorced/separated/widowed	Employed	Missing	Missing	0	99	99	99	99	99	2	99	99	99					1	2	76.1726718317629	0	76.616281920281	76.187032223834	76.743345739898	76.5109708717905	76.8620371603036	76.3311253532068	76.1694230753648	76.172404917325	76.3561059491893	75.9519987360674	76.0441453469737	76.3651875706493	76.3211988948631	76.1123634204762	75.7028313716538	76.4017397462397	76.5103994930751	76.0062919674166	76.0296700891746
SHIMS2	SW00000000027202	21	20-24	1	2	2	2	Secondary	Missing	Unemployed	Missing	Always	1	1	2	2	1	2	1	1	2	2					100	1	74.2826547291532	74.278185848121	75.092622608086	73.9885700092353	74.5018865187518	74.0956112506486	74.5374962918651	73.5560247964433	74.1397062846232	74.3590383405387	74.28031336403	74.3330415741917	74.0926797987117	74.377458667642	74.6054063973575	74.411330152499	74.4635645977134	74.1692251611718	74.3128656587079	74.2311665898498	74.3367650569727
SHIMS2	SW00000000027301	37	35-39	2	1	2	2	Secondary	Not married, ever had sex	Employed	Missing	Missing	1	2	99	99	99	99	2	99	99	99					85	2	64.2099625733738	63.9154394707199	64.0985234283346	64.3381719611624	64.3010407800671	64.5407636544566	64.3604553408884	64.0066341347161	64.0288564775209	64.3563951632648	64.5349712313627	64.0617497747344	64.2113555311042	64.2895728622025	64.3380979878381	64.1033763196439	64.2226855426869	64.2780922849643	64.1457924496852	64.0597302544626	64.0092202270423
SHIMS2	SW00000000027302	48	45-49	2	1	1	2	Tertiary	Married or living together	Employed	No	Missing	1	2	99	99	99	99	2	99	99	99					85	2	68.7489837840719	68.8071403046792	69.4572016522897	68.5500436556468	69.3124390983424	69.6670404097106	69.3559089536145	68.1404395157737	68.7200594440104	68.7508649204232	68.9590536970947	68.7791090362231	68.8019854134526	69.0850705316478	69.0756014450631	69.3192321863446	69.0956758109805	68.8196936240632	69.0695742079806	68.5802528219094	68.2830978757022
SHIMS2	SW00000000027304	37	35-39	2	1	1	2	Secondary	Married or living together	Employed	No	Always	1	2	99	99	99	99	2	99	99	99					85	2	61.6665852995649	61.4140858206936	62.1726173412331	62.0096360373175	61.9440795382465	62.2380225004583	61.8542837909831	61.8601891845578	61.1049320533925	61.4041209870385	61.5687471688239	61.8267007589532	61.5584303397733	61.5080449690452	61.968764131599	61.8149933636693	61.4329225117891	61.3785895816954	61.4166851591984	61.3611398260076	61.0877760631068
SHIMS2	SW00000000027305	18	18-19	1	2	2	2	Secondary	Missing	Unemployed	Missing	Missing	0	2	99	99	99	99	2	99	99	99					85	2	61.1237953263215	60.9250576091591	61.0726480095977	61.0144688751358	61.3415826152233	61.0899006780147	61.5597869066145	61.1032507424339	60.9108538904254	61.2412132049555	60.8774006849538	61.0141094861144	61.1262147477973	61.0949275582898	61.2691552400913	61.3487255944665	61.1179307677087	61.1237942248297	60.7716790649122	61.1238610501458	60.8591332789096
SHIMS2	SW00000000027501	22	20-24	1	2	1	1	Secondary	Missing	Employed	No	Sometimes	2	99	99	99	99	99	2	99	99	99					140	1	56.8755162772547	57.0184516575085	56.8368835587779	56.7401830949095	56.9139284250686	56.6938475729559	57.0444498684021	56.8923617228264	56.5771423746751	57.012796765272	56.8114183980755	56.7793268000311	56.8480684106063	57.1896451015549	56.7005400056715	56.9826251654445	56.9701526293627	56.9126104136668	57.0242476118781	56.6052746207609	56.8826626181198
SHIMS2	SW00000000027601	34	30-34	2	1	2	2	Secondary	Missing	Unemployed	Missing	Sometimes	1	2	99	99	99	99	2	99	99	99					25	1	69.212932240405	69.4589349200045	69.2740457070247	68.9657634884119	69.2134166454746	69.1847113584743	69.3541633738394	69.0466074206031	69.1435698757692	69.2157016841177	69.4165665151327	69.6873834342839	69.3022306491315	69.1951847905009	69.4544946498446	69.095426549979	69.2243450921819	68.9726885856852	69.4054380800628	69.1631794305028	69.616189332833
SHIMS2	SW00000000027603	23	20-24	1	2	2	2	Secondary	Missing	Unemployed	Missing	Sometimes	2	2	99	99	99	99	2	99	99	99					25	1	76.9045109797271	76.9249724804916	77.056209057437	76.5280487020639	76.9473028137003	76.8194063335062	77.1494669483324	76.736774630199	76.7216420324113	76.9944140839763	76.8648171890224	76.7938882516373	76.691618883748	76.9675869618885	77.2324747793582	77.0796810738412	76.9793458777478	76.6272415529895	76.9403415028651	76.8509481412941	76.9448706410866
SHIMS2	SW00000000027701	41	40-44	2	1	2	2	Primary	Not married, ever had sex	Unemployed	Missing	Sometimes	1	1	2	2	1	1	1	1	1	2					83	2	64.3209768487271	64.2218381154708	64.6955657077926	64.3331029094747	64.80285968611	64.6066399900912	64.9030839255973	64.4547766097083	64.3182335658666	64.320751463468	64.4758704783783	64.1346382480447	64.2124477810998	64.48353909167	64.4463946075813	64.2700518144218	63.9242387977891	64.5144041195518	64.6061575121074	64.1804840033881	64.2002247265662
SHIMS2	SW00000000027702	48	45-49	2	1	1	2	Did not attend	Not married, ever had sex	Employed	No	Missing	1	1	1	2	1	1	1	1	1	1					83	2	61.302753472199	61.379985528541	61.7824332277798	61.188372131283	61.8627951859451	61.8038947509124	61.6978575279209	60.8331759976216	61.1280027818834	61.3044308619092	61.376698758706	61.2588361934565	61.3493157538782	61.5555923338992	61.671789397286	61.3223418411894	61.3312074307283	61.4016273047841	61.8204644634066	61.509831531773	60.928803931374
SHIMS2	SW00000000027703	22	20-24	1	2	1	2	Primary	Missing	Employed	No	Missing	0	1	2	2	2	2	1	2	3	2					83	2	84.0264642697371	84.2478430191434	83.6994739546011	83.6882050646508	84.1122908627477	83.8333348975159	84.3950178279001	83.9798267895973	83.7234878941108	84.3097194675089	83.8624700596176	83.9584419821879	83.7945425029407	83.9771973394812	83.7653017565378	84.1790903301366	84.2081518088872	84.1323464475486	84.5286535226448	83.6648952305271	84.0662834312793
SHIMS2	SW00000000027801	30	30-34	2	1	1	2	Tertiary	Missing	Employed	No	Sometimes	1	2	99	99	99	99	2	99	99	99					5	1	60.3679089213988	60.1835948989765	59.837698788054	60.0220050073757	60.0555138527615	0	60.4850865334857	60.6747813014127	60.4610307876008	60.233723646438	60.0913631928292	60.3919421627824	60.3054214428921	60.6325223597177	60.3779637359747	60.3215148640067	60.3606837444435	60.4845860593107	60.2734898887591	60.4890262654024	60.3744405469442
SHIMS2	SW00000000027902	35	35-39	2	1	1	2	Primary	Not married, ever had sex	Employed	No	Missing	1	2	99	99	99	99	2	99	99	99					31	1	62.9827221525053	62.8090320914213	63.6673030562228	63.5903365169715	63.2314662659748	63.3343655961444	62.9089433139459	63.2407219404037	62.5906290117404	62.7146561198151	62.6635207680403	63.0087196568971	62.8580316605248	62.6495419313769	63.4610955495943	62.7687804900371	62.6886122587317	62.7721235794059	62.7497270699551	62.7387019414747	62.3269888046993
SHIMS2	SW00000000027903	24	20-24	1	2	2	2	Secondary	Not married, ever had sex	Unemployed	Missing	Missing	1	2	99	99	99	99	2	99	99	99					31	1	58.0578462823926	58.0732933693185	58.1723683509269	57.7736420300121	58.0901513017902	57.9935978734857	58.2427719231654	57.9312163737851	57.919792258021	58.1257172114229	58.0278800818442	57.9743334004959	57.8971267559874	58.1054644991889	58.3054373745484	58.1900881791005	58.1143417070497	57.8485261066154	58.0848959700906	58.0174098632467	58.0883151714782
SHIMS2	SW00000000028001	18	18-19	1	2	1	2	Primary	Missing	Unemployed	No	Missing	0	99	99	99	99	99	2	99	99	99					78	2	28.7548908789378	28.7997189557347	28.7099835063513	28.7240960644893	28.7026933310161	28.7973252762868	28.996115869449	28.8412911596538	28.7385157050613	28.7509089571549	28.5553228758365	28.6674783120789	28.8142251007251	28.8763285695455	28.8061748770889	28.7996903597378	28.7931709791411	28.6952406723178	28.8224037446496	28.8697524451737	28.7473597158056
SHIMS2	SW00000000028103	19	18-19	1	2	2	2	Primary	Not married, ever had sex	Unemployed	Missing	Never	3	2	99	99	99	99	2	99	99	99					135	2	51.5994300739999	51.4194745253759	51.5838562555864	51.5286640147313	51.7604022592732	51.4704517689364	52.0143849715057	51.5139192805966	51.3823425975566	51.7045877292424	51.4070790015672	51.4925991753733	51.6021988980392	51.5856998360337	51.7126912473693	51.7174847924568	51.5937941193327	51.6114235739101	51.5242169618007	51.6508100567716	51.3600612201723
SHIMS2	SW00000000028401	33	30-34	2	1	1	1	Secondary	Missing	Employed	Yes	Sometimes	2	2	99	99	99	99	2	99	99	99					63	2	54.3918754262142	54.2258073028351	53.914152675205	54.0802137679401	54.1104054538286	54.5207710019252	54.4974532107234	54.6683694205183	54.4757788284757	54.2709736277238	54.1427059405262	54.413529531761	54.3355738049165	54.6302938414004	54.4009348790199	54.3500740811739	54.3853654951613	54.4970022802627	54.3068032686232	54.5010029345991	54.3977604629721
SHIMS2	SW00000000028501	35	35-39	2	1	1	2	Primary	Missing	Unemployed	Yes	Sometimes	2	2	99	99	99	99	2	99	99	99					98	1	50.7500298035803	50.6241998008888	51.0246112863229	51.1011423179399	50.9784004976118	50.9805592139211	50.7686169771395	50.9872523205766	50.3922609826708	50.5340283561451	50.5742556712686	50.8351726388422	50.6896673330624	50.5810609978261	51.0631276105578	50.6496684991476	50.5401387270597	50.5732661093131	50.7171664547287	50.5538445734673	50.3079306640866
SHIMS2	SW00000000028601	42	40-44	2	1	2	2	Secondary	Not married, ever had sex	Employed	Missing	Never	1	2	99	99	99	99	2	99	99	99					70	1	65.0867027635929	64.9863838073217	65.4657510138377	65.0989731822065	65.5743223014209	65.3757666566399	65.6757396866163	65.2220953788715	65.0839268226031	65.0864746951759	65.2434403650256	64.8981458462357	64.9768816832557	65.2512002713327	65.2136135910048	65.0351714788792	64.6852416406199	65.2824327400227	65.3752784348706	64.9445373843808	64.9645131161682
SHIMS2	SW00000000028701	40	40-44	2	1	1	2	Primary	Missing	Employed	No	Sometimes	1	1	2	2	2	2	1	2	3	2					47	1	50.116013320484	49.3168985128638	50.2687831516986	49.7306065236805	49.7824763289024	50.3384949791969	50.2400043747236	50.4199886324867	50.1740922904105	50.1176599129601	50.3955578341014	49.878652969217	49.8831457834224	50.0884759305849	50.1732439384272	50.1575274048803	50.2889521528112	50.0091796768534	50.1478174192392	49.9154974220917	50.3392096290765
SHIMS2	SW00000000028801	34	30-34	2	1	2	2	Tertiary	Not married, ever had sex	Unemployed	Missing	Always	1	2	99	99	99	99	2	99	99	99					131	1	53.8921065627186	54.1427680202986	53.9336910828059	53.6915984762825	53.8907043615432	53.8947324821278	54.0058852954969	53.8104550971846	53.8018503218608	53.9033629118387	53.9560871995419	54.25233675191	53.9634070269146	53.9226321801861	54.0231570875787	53.7881333343833	53.8555714321447	53.7076654602237	53.981548221237	53.796801618238	54.2603602918256
SHIMS2	SW00000000029001	37	35-39	2	1	2	1	Secondary	Missing	Unemployed	Missing	Missing	0	1	1	2	1	1	1	1	1	1					112	2	57.7889663160364	57.5238955236479	57.6886710855011	57.9043547650461	57.8709367020604	58.0866872890109	57.9244098067995	57.6059707212445	57.6259708297688	57.9207556469383	58.0814741082264	57.6555747972609	57.7902199779938	57.8606155759823	57.9042881890543	57.6930386876795	57.8004169884182	57.8502830564678	57.7312132047167	57.6537572290163	57.6082982043381
SHIMS2	SW00000000029101	22	20-24	1	2	1	1	Secondary	Missing	Employed	No	Always	1	2	99	99	99	99	2	99	99	99					140	2	32.7630292795199	32.79612716375	32.7928060014728	32.6816503193207	32.7686892235919	32.5769081486107	32.9126234778824	32.7727330653072	32.5911515798292	32.8232047569248	32.7340268973628	32.7076195203664	32.7045154216536	32.9439825708786	32.6662658825257	32.8237934219775	32.8799333901045	32.7810059656449	32.8427737849281	32.5960949247493	32.7611820648516
SHIMS2	SW00000000029102	19	18-19	1	2	1	1	Secondary	Missing	Unemployed	No	Missing	0	2	99	99	99	99	2	99	99	99					140	2	23.5972653720181	23.5986221307106	23.5978545820132	23.5695272261355	23.542599347999	23.5731347237923	23.833080863435	23.668168452849	23.5838273337691	23.5804164175706	23.4391647923461	23.5255315739069	23.6151226322226	23.6969213722268	23.6422684974173	23.633355660758	23.6735995449812	23.5458784244914	23.6483975340443	23.6833420141604	23.5867912942813
SHIMS2	SW00000000029201	48	45-49	2	1	2	2	Secondary	Not married, ever had sex	Unemployed	Missing	Always	1	2	99	99	99	99	2	99	99	99					29	1	50.1012521634473	49.9484225629242	50.2053818003757	49.9120797828628	49.974027930401	49.5434146335418	50.1824336625379	50.1087280448392	50.0895281609029	50.2304262254058	50.2386184212015	50.2297775341594	50.4276241989699	50.1316930660097	50.3033370351176	50.1434238334415	50.1978259613196	50.3022089511582	50.2124667938271	49.9877567527292	50.2961687669744
SHIMS2	SW00000000029202	18	18-19	1	2	2	2	Secondary	Missing	Unemployed	Missing	Missing	0	2	99	99	99	99	2	99	99	99					29	1	47.9087128254359	47.7529425862306	47.8857700173751	47.8474257319595	48.0918588264737	47.8017769789136	48.2504421847313	47.89261002023	47.728513754908	47.992250394493	47.7549774561911	47.8366894802471	47.9468475024204	47.8341575981418	48.0183356119858	48.0191248201918	47.8745526849369	47.9060660476567	47.7626846231796	47.8868517724886	47.6690258859385
SHIMS2	SW00000000029301	37	35-39	2	1	1	2	Primary	Not married, ever had sex	Employed	No	Sometimes	2	2	99	99	99	99	2	99	99	99					55	2	58.8155740429148	58.6533758987402	59.4548607783067	59.3829866033988	59.0478604116761	59.1439515770898	58.7466766597312	59.056503699646	58.4494230992237	58.5652441579045	58.517492092485	58.8398514652337	58.6991334920323	58.5044381425332	59.2622966518316	58.6157874782869	58.5409234460082	58.6189093776521	58.597994696373	58.5876990273656	58.2032262123954
SHIMS2	SW00000000029302	30	30-34	2	1	2	2	Primary	Not married, ever had sex	Unemployed	Missing	Missing	1	2	99	99	99	99	2	99	99	99					55	2	48.7940950578077	48.967523313833	48.8371791492199	48.619844737966	48.7944365562278	48.7741997528268	48.8936609211059	48.6768385162166	48.745195615118	48.7960474747246	48.9376542141165	49.1285761425565	48.8570491171557	48.7815833677286	48.9643929889465	48.711255281441	48.8021409497596	48.6247268292704	48.9298088317426	48.7590200616014	49.0783853524642
SHIMS2	SW00000000029501	30	30-34	2	1	1	1	Secondary	Missing	Employed	No	Never	1	2	99	99	99	99	2	99	99	99					63	2	54.3918754262142	54.2258073028351	53.914152675205	54.0802137679401	54.1104054538286	54.5207710019252	54.4974532107234	54.6683694205183	54.4757788284757	54.2709736277238	54.1427059405262	54.413529531761	54.3355738049165	54.6302938414004	54.4009348790199	54.3500740811739	54.3853654951613	54.4970022802627	54.3068032686232	54.5010029345991	54.3977604629721
SHIMS2	SW00000000029802	32	30-34	2	1	2	1	Secondary	Missing	Employed	Missing	Sometimes	1	1	1	2	1	1	1	1	1	1					35	1	56.8114317049688	57.019613061827	56.8349108003277	56.5711954148844	56.7952528186591	56.8929672474319	56.9177848169283	56.7253571951072	56.7320860559679	56.8055104015538	56.8319644979797	57.1911754948593	56.8865945017225	56.8436108893172	56.9644643871361	56.7921079402278	56.7729174733343	56.5937754625142	56.7659340845375	56.7405766950462	57.2137366101014
SHIMS2	SW00000000029803	30	30-34	2	1	2	1	Primary	Missing	Employed	Missing	Missing	0	1	2	2	1	1	1	1	1	2					35	1	52.9605028074354	53.148739675631	53.0072657434319	52.7713736814164	52.9608734655656	52.9389086913022	53.0685703548811	52.8332340181943	52.907427961621	52.9626219364302	53.1163201269639	53.3235444092294	53.028832359052	52.9469227749177	53.1453420600026	52.8705895463402	52.9692357183092	52.7766726424879	53.1078048466877	52.9224328435831	53.2690679510342
SHIMS2	SW00000000029804	28	25-29	2	1	2	1	Secondary	Missing	Unemployed	Missing	Sometimes	1	2	99	99	99	99	2	99	99	99					35	1	60.1586257071287	60.0622334417885	60.2590622595411	60.3694111028424	59.976768046291	60.2167633388272	60.2383884986652	60.250637819711	60.2030271117692	60.2423089928056	59.9554447978505	60.2714967232934	60.2199741011735	60.092888428074	60.0561896699323	60.4285349146301	60.1232458882909	60.0793950544656	59.9159778441604	60.1568018879876	60.5337639343442
SHIMS2	SW00000000030002	48	45-49	2	1	2	2	Secondary	Not married, ever had sex	Unemployed	Missing	Missing	1	2	99	99	99	99	2	99	99	99					72	1	53.2742292644164	53.1117207676209	53.3849535659338	53.0730763522921	53.1389477561382	52.6810631622294	53.3605520928454	53.2821786030463	53.261762765627	53.4115840867937	53.4202951049451	53.4108943130917	53.6212708630815	53.3065980287107	53.4891124323882	53.3190717208166	53.3769192058175	53.4879129054126	53.3924872611843	53.1535460425415	53.4814901885519
SHIMS2	SW00000000030102	37	35-39	2	1	2	2	Tertiary	Not married, ever had sex	Unemployed	Missing	Missing	1	1	1	2	1	1	1	1	1	1					47	2	75.6424150476905	75.3037163366355	75.4756983727234	75.7434371038392	75.7276073716666	76.172294067357	75.8069536080946	75.4700032539741	75.399277496214	75.8039845005292	75.8296662543593	75.4550212191063	75.6465357661064	75.7985344724259	75.7332098827177	75.6195475975963	75.5936478168208	75.6953105330316	75.296874179594	75.4255326144627	75.5000233374237
SHIMS2	SW00000000030201	31	30-34	2	1	1	2	Secondary	Missing	Employed	No	Sometimes	1	2	99	99	99	99	2	99	99	99					83	2	72.1976161169813	71.9571003939406	71.9520598833691	71.9784703854049	71.7846413375251	72.4436822939576	72.2265654770843	72.5228779051985	72.3690077922507	72.0371358693918	71.7511635872256	72.1351514883406	72.0658134137371	72.3714377165688	72.3119736903762	72.039538663127	72.1502726591714	72.3472672924971	71.8645643901119	72.3418370742763	72.0815987907077
SHIMS2	SW00000000030202	25	25-29	2	1	2	2	Secondary	Missing	Unemployed	Missing	Sometimes	1	2	99	99	99	99	2	99	99	99					83	2	61.135824788924	61.0577799842236	61.2252740922375	61.323646021553	60.9214744556043	61.0387813057088	61.2019055913801	61.2187894792176	61.1361182902246	61.2294747285508	60.9500862973085	61.2548895214096	61.1852357363435	61.0412032198733	61.0108973094295	61.3613549698509	61.1172876347879	60.9532200435528	61.0589774058024	61.1176712186261	61.4747011301707
SHIMS2	SW00000000030203	18	18-19	1	2	2	2	Secondary	Missing	Unemployed	Missing	Always	1	2	99	99	99	99	2	99	99	99					83	2	56.6195977563693	56.4539167092524	56.5605621729198	56.4940176766049	56.7937990843235	56.4438283185613	57.009509574811	56.5908220062201	56.3810055472509	56.7363388452313	56.4105577904805	56.522018014244	56.6098721072964	56.5670796320882	56.7348783516112	56.7828281320539	56.630304007456	56.5249263409466	56.4503590270864	56.6045621607835	56.3356238477748
SHIMS2	SW00000000030301	32	30-34	2	1	2	1	Primary	Not married, ever had sex	Unemployed	Missing	Missing	1	1	1	2	1	1	1	1	1	1					63	1	52.2793875619368	52.4652035505354	52.3255490884499	52.0926907906779	52.2797534531012	52.258071163743	52.3860652726135	52.1537555530892	52.2269953019122	52.2814794372049	52.4332009436962	52.6377601527391	52.3468383398097	52.2659821797093	52.4618496310141	52.1906306586868	52.2880081604567	52.0979216027897	52.4247951768671	52.2418072088586	52.5839843062117
SHIMS2	SW00000000030302	47	45-49	2	1	1	1	Secondary	Not married, ever had sex	Employed	No	Missing	1	1	1	2	1	1	1	1	1	1					63	1	57.8829794606675	57.955903126861	58.3359002817947	57.7749788826849	58.4117792482429	58.3561645738911	58.2560426372269	57.439597364813	57.717977237352	57.8845632771952	57.9527997094764	57.8415121072545	57.9269442655323	58.1217137068428	58.2314287172209	57.9014750925228	57.9098461151625	57.9763376166485	58.3718099449984	58.0785056709953	57.5298906944228
SHIMS2	SW00000000030303	20	20-24	1	2	1	1	Secondary	Missing	Unemployed	No	Missing	0	2	99	99	99	99	2	99	99	99					63	1	79.3390480850654	79.5480772212643	79.0302989241743	79.0196586692331	79.4200868417121	79.1566924345871	79.6870418835328	79.295012276686	79.0529732461041	79.6065018920496	79.1842022917142	79.2748204207262	79.1200640736858	79.2925295104408	79.0924545222776	79.4831599009118	79.5106001851134	79.4390236257447	79.8132227112444	78.9976491741714	79.37664593474
SHIMS2	SW00000000030601	38	35-39	2	1	2	2	Primary	Not married, ever had sex	Unemployed	Missing	Missing	1	1	1	2	1	1	1	1	1	1					77	2	61.4007767107887	61.1191389938759	61.294213028345	61.5233769378615	61.4878702459392	61.7171052445741	61.5446854197245	61.2063438913223	61.2275940066294	61.540802874872	61.7115662399906	61.2590482220897	61.4021087266184	61.4769040494811	61.5233062008702	61.2988536056595	61.4129430501943	61.4659257474971	61.3394140300115	61.2571170558299	61.2088168421092
SHIMS2	SW00000000030702	44	40-44	2	1	2	2	Primary	Not married, ever had sex	Employed	Missing	Missing	1	2	99	99	99	99	2	99	99	99					2	2	63.4811769247926	63.4125075864942	0	63.4351760307221	63.9144365028438	63.7113211534196	64.0339487009699	63.604756223715	63.4407387171953	63.4852977064022	63.6096396149552	63.3053867872967	63.3661638737416	63.5739193839693	63.5899622827977	63.4919859442347	63.1079485401949	63.5434214609174	63.7198134326062	63.3475045625499	63.3481470908187
SHIMS2	SW00000000030704	18	18-19	1	2	2	2	Secondary	Missing	Unemployed	Missing	Always	2	2	99	99	99	99	2	99	99	99					2	2	52.5750574555421	52.4212115979833	0	52.4584480098641	52.7368149598153	52.4118438571085	52.9371164787336	52.5483372601086	52.3535087409642	52.6834593110402	52.3809499618012	52.4844481832755	52.5660265443548	52.5262908886475	52.6821031457011	52.726627701891	52.5849989208355	52.4871487578036	52.4179080537743	52.5610959063061	52.3113688185357
SHIMS2	SW00000000030707	26	25-29	2	1	1	2	Primary	Missing	Employed	No	Always	3	2	99	99	99	99	2	99	99	99					2	2	66.627125858621	66.7002267575408	0	66.5630733648849	66.5128714113003	66.6804850450399	66.9915497322061	67.0288368613255	66.177670470973	66.3558631300135	66.3913679026969	66.6437101326907	66.9749832196534	66.8553571106793	67.1829269924985	66.5415763523479	66.9311504185869	66.4761204493385	66.4746519352507	66.5746884585365	66.7845199692801
SHIMS2	SW00000000030803	25	25-29	2	1	2	1	Tertiary	Missing	Unemployed	Missing	Always	1	2	99	99	99	99	2	99	99	99					106	1	93.1770837982456	93.0581357455662	93.3134134422688	93.4633420566757	92.850392549066	93.0291798679587	93.2777975203417	93.3035302464038	93.1775311234494	93.319815630235	92.8939998444825	93.3585503049055	93.2523910015778	93.0328711062765	92.9866818814357	93.5208142482692	93.1488313297415	92.8987759857616	93.0599607352703	93.1494159497015	93.6935650815947
SHIMS2	SW00000000030901	34	30-34	2	1	1	1	Secondary	Not married, ever had sex	Employed	No	Missing	1	2	99	99	99	99	2	99	99	99					138	2	30.9250727844483	30.7844335816209	30.7021723897637	30.744656455176	30.749587435679	30.9210276617022	31.0343969948435	31.0822763526525	30.9727769461723	30.83857117672	30.7908557138248	30.9373844538819	30.8527771679248	31.0606280817241	30.9340411980469	30.9004252984948	30.9801557300882	30.981638596002	30.8711283353663	30.976415807404	30.9227895949478
SHIMS2	SW00000000030902	30	30-34	2	1	2	1	Primary	Not married, ever had sex	Employed	Missing	Missing	1	2	99	99	99	99	2	99	99	99					138	2	27.8939460637138	27.9930891754728	27.9185757923856	27.7943330056688	27.894141286896	27.8825725857674	27.9508645252067	27.8269144353398	27.8659918939456	27.89506219492	27.9760140139091	28.0851576709024	27.9299347859939	27.8867935505292	27.9912996738242	27.8465893446033	27.8985456300317	27.7971239333693	27.9715290721856	27.8738948658956	28.0564652811763
SHIMS2	SW00000000031101	33	30-34	2	1	1	1	Secondary	Not married, ever had sex	Unemployed	No	Sometimes	3	99	99	99	99	99	2	99	99	99					63	1	52.142587344679	51.9833867000863	51.6846200457792	51.8438139504689	51.8727571079936	52.2661526522215	52.2437991305807	52.4076473768126	52.2230210573733	52.0266852446225	51.9037218602788	52.1633459796957	52.0886139859162	52.3711463517185	52.1512721584589	52.1025146266892	52.1363466213013	52.2433668476202	52.0610332086426	52.2472020613638	52.1482290152552
SHIMS2	SW00000000031302	46	45-49	2	1	2	2	Primary	Not married, ever had sex	Unemployed	Missing	Missing	1	2	99	99	99	99	2	99	99	99					78	1	52.9083843854991	52.7469918673325	53.0183483209025	52.7086128309992	52.7740318826274	52.3192916745902	52.9941144176521	52.916279134417	52.8960034966716	53.0447959646037	53.0534471624363	53.0441109277168	53.2530427795004	52.9405308669594	53.1217919074099	52.9529188997055	53.0103691343578	53.1206006178279	53.025830280748	52.7885299196532	53.1142220070596
SHIMS2	SW00000000031304	23	20-24	1	2	1	2	Secondary	Missing	Employed	No	Never	1	2	99	99	99	99	2	99	99	99					78	1	73.0365174980913	73.1015096817186	73.1898418920359	72.7646446680816	73.0858443383485	73.1456036253398	73.4495183687507	72.9465411358418	72.5027593125294	73.212805810207	73.0916145440436	72.9798748793316	72.9600151163993	73.4957956687418	72.7199755879457	73.4955051148078	73.1835101082743	72.9970844745385	72.9780174384661	72.6101338583489	72.9959700405108
SHIMS2	SW00000000031401	35	35-39	2	1	2	2	Did not attend	Not married, ever had sex	Unemployed	Missing	Missing	1	2	99	99	99	99	2	99	99	99					26	1	56.9800209697533	56.7248855454523	56.8748014510401	57.0852331631154	57.0589599226852	57.2828590946697	57.1014622817887	56.8884640189178	56.76004702623	57.1017282262577	57.2155903620546	56.7989067079237	57.0017163104416	57.0976228216984	57.033509916954	56.9023138004557	56.9593231312507	57.0088159175167	56.8941971059366	56.8402467712494	56.8271125126599
SHIMS2	SW00000000031402	38	35-39	2	1	1	2	Primary	Not married, ever had sex	Unemployed	No	Missing	1	2	99	99	99	99	2	99	99	99					26	1	62.9827221525053	62.8090320914213	63.6673030562228	63.5903365169715	63.2314662659748	63.3343655961444	62.9089433139459	63.2407219404037	62.5906290117404	62.7146561198151	62.6635207680403	63.0087196568971	62.8580316605248	62.6495419313769	63.4610955495943	62.7687804900371	62.6886122587317	62.7721235794059	62.7497270699551	62.7387019414747	62.3269888046993
SHIMS2	SW00000000031403	18	18-19	1	2	2	2	Secondary	Missing	Unemployed	Missing	Missing	0	2	99	99	99	99	2	99	99	99					26	1	53.4322594792738	53.2759052653417	53.3765472393714	53.3137487926336	53.5966543341602	53.2663847895614	53.800221638713	53.40510362848	53.207098557393	53.5424287563289	53.2349871894393	53.3401728819159	53.4230813249693	53.3826978053103	53.5410504795984	53.5863009796393	53.4423630336752	53.3429174875504	53.2725478589989	53.4180702960829	53.1642715710119
SHIMS2	SW00000000031501	41	40-44	2	1	2	2	Primary	Married or living together	Unemployed	Missing	Always	1	1	1	2	1	1	1	1	1	1					92	1	99.7734806335675	99.6196985088674	100.35453577462	99.7922903492534	100.520968160946	100.216595886149	100.676434102345	99.9810282877711	99.7692253051698	99.7731310202238	100.013748697198	99.4844357266439	99.6051324001046	100.025644104843	99.9680262848808	99.6944866852018	99.1580680857301	100.07352135131	100.215847475441	99.5555507937183	99.5861722294956
SHIMS2	SW00000000031603	35	35-39	2	1	2	2	Primary	Missing	Employed	Missing	Sometimes	1	2	99	99	99	99	2	99	99	99					87	2	60.6784146318382	60.4000902998303	60.5731046397762	60.7995725032984	60.7644835371634	60.9910216534615	60.8206302971395	60.4862692573067	60.5072693712572	60.8167934292853	60.9855478136377	60.538353537124	60.6797309768934	60.7536463547814	60.799502598507	60.5776906220635	60.6904378378391	60.7427972092912	60.6177738649525	60.5364450904672	60.488713114555
SHIMS2	SW00000000031701	45	45-49	2	1	1	2	Secondary	Not married, ever had sex	Unemployed	No	Missing	1	1	1	2	1	1	1	1	1	1					120	2	72.8023172598839	72.8726648298924	73.4649149289023	72.6818928022552	73.3621262473525	73.2460018267476	73.3655105306426	72.2682959222036	72.9228484673673	72.7624014610205	72.9051318859891	72.7674733301125	72.8045800695415	73.1025852573643	73.2496190383504	73.0830497915531	73.2830421002039	72.9565727574356	73.3786088459144	72.6778958723337	72.345050161821
SHIMS2	SW00000000031702	38	35-39	2	1	2	2	Primary	Not married, ever had sex	Employed	Missing	Missing	1	1	1	2	1	1	1	1	1	1					120	2	82.1379863950009	81.7702029218913	82.6704568548773	82.2896521466081	82.3873712086397	82.3857718093453	82.3166542234594	81.3125090599663	81.8511684048025	82.3134301524582	82.4092883807615	82.1140308489912	82.1424609680691	82.3075121191179	82.2150919197566	82.0032953322766	82.2283843604817	82.2291540996289	81.9858525638876	81.8809164283514	81.9435948139408
SHIMS2	SW00000000031901	47	45-49	2	1	2	1	Did not attend	Missing	Employed	Missing	Missing	0	1	1	2	1	1	1	1	1	1					111	1	129.626665857542	129.231250759022	129.896079835618	129.137221304589	129.297499370998	128.183376199711	129.836706257772	129.646008160126	129.596332416865	129.960877124604	129.9820727431	129.959198769676	130.471086245597	129.705425420117	130.149518820366	129.735776363546	129.876530659055	130.14660013558	129.914410796205	129.333019869742	130.130972403675
SHIMS2	SW00000000031902	23	20-24	1	2	2	1	Secondary	Missing	Unemployed	Missing	Missing	0	2	99	99	99	99	2	99	99	99					111	1	141.376671590222	141.414286794284	141.655544299248	140.684605765769	141.455337548581	141.220220278507	141.826984050263	141.068315077725	141.040496211439	141.541944101319	141.303700890049	141.173309356975	140.985303443491	141.492626718232	141.979580701836	141.698693855918	141.51424360864	140.866955993743	141.442540289444	141.278204858919	141.450866387338
SHIMS2	SW00000000032001	38	35-39	2	1	2	2	Primary	Not married, ever had sex	Employed	Missing	Always	1	2	99	99	99	99	2	99	99	99					125	1	109.198452324324	108.709502109975	108.996806055996	109.4000845541	109.34973362155	109.778821618383	109.435982500119	108.949556238386	108.817141776025	109.431696254753	109.559135100441	108.927927962515	109.204401051281	109.423828517669	109.300960364009	109.019387116654	109.128051265186	109.319655347241	108.996197805643	108.856690324436	108.940018185282
SHIMS2	SW00000000032202	19	18-19	1	2	2	2	Secondary	Missing	Unemployed	Missing	Always	1	2	99	99	99	99	2	99	99	99					9	1	65.7627808975678	65.5703449419591	65.6942119869187	65.6169215909337	65.9651130266587	65.5586274333063	66.215657401493	65.7293583119753	65.4856597629452	0	65.5199842331561	65.6494435469734	65.7514847076545	65.701781914228	65.8966775133519	65.9523704364791	65.7752160414465	65.6528215231389	65.5662127495371	65.7453172874866	65.4329496258608
SHIMS2	SW00000000032301	24	20-24	1	2	2	2	Primary	Not married, ever had sex	Unemployed	Missing	Missing	1	1	1	2	1	1	1	1	1	1					59	1	64.0012833677902	63.9822705804998	64.1750875710373	63.7420172734784	64.0396376726003	63.9692423749802	64.278811033541	63.7882774566548	63.8495315340668	64.0745748127363	63.9659530115926	63.8870088307248	63.8385012832728	64.0961851710745	64.2844164539602	64.1090037204222	64.0444547077412	63.8921890043341	64.1294542661824	64.0373975662756	64.059101254609
SHIMS2	SW00000000032302	26	25-29	2	1	1	2	Secondary	Not married, ever had sex	Employed	No	Sometimes	3	1	1	2	1	1	1	1	1	1					59	1	82.6062051589707	82.6789905828171	82.3797393017807	82.4078227247794	82.3727505855344	82.9622807452792	83.0615489587789	83.0335393034903	82.3822716396518	82.3266938266132	82.3407763266996	82.6074809465936	82.8112222052127	82.3453575426774	83.1417980164152	82.5159803466948	82.918336622913	82.5022282252192	82.7499243976622	82.6346221913121	82.8316305361399
SHIMS2	SW00000000032401	40	40-44	2	1	1	1	Secondary	Missing	Unemployed	No	Always	1	99	99	99	99	99	2	99	99	99					108	2	63.8978225342565	62.8845899289082	64.0926037811428	63.3888851814442	63.4725634985785	64.1782869774233	64.0534565491348	64.2853904841836	63.9718731114563	63.9277723520518	64.2542412622851	63.5951885337237	63.6009168633684	63.8627124140325	63.9707914642763	63.9507529136236	64.1183192195506	63.7846102168269	63.9383727002309	63.6234044123729	64.1468753481924
SHIMS2	SW00000000032601	34	30-34	2	1	1	1	Secondary	Not married, ever had sex	Employed	Yes	Sometimes	1	2	99	99	99	99	2	99	99	99					66	1	48.6664148550338	48.5178275867472	48.2389787093939	48.3875596871043	48.414573300794	48.7817424754068	48.760879188542	48.9138042183585	48.7414863202151	48.5582395616477	48.4434737362603	48.6857895810494	48.6160397201884	48.8797365949372	48.6745206812283	48.6290136515766	48.6605901798812	48.7604757244455	48.5902976613997	48.7640552572729	48.6716804142382
SHIMS2	SW00000000032802	46	45-49	2	1	2	1	Tertiary	Not married, ever had sex	Employed	Missing	Missing	1	2	99	99	99	99	2	99	99	99					137	2	56.6293185750335	56.4641412381203	56.7384804092264	56.4170179840345	56.4901184294354	56.0022743395843	56.7157078330452	56.6399760592937	56.6081355773215	56.7611800139781	56.7903248537432	56.7943879501724	57.0462730505752	56.567835302906	56.8586319822677	56.698838383475	56.7037702591047	56.8334683085945	56.713553058797	56.4947012241226	56.8379147353521
SHIMS2	SW00000000032803	18	18-19	1	2	2	1	Secondary	Missing	Unemployed	Missing	Missing	0	2	99	99	99	99	2	99	99	99					137	2	53.4795807829747	53.3056974410967	53.4539701646819	53.4111671714785	53.684023164745	53.3602103406186	53.8610467376737	53.4616055291837	53.2784280034286	53.5728321752441	53.3079689275554	53.3991824988188	53.5221497942912	53.3963562071989	53.601950605147	53.6028315831887	53.4414484707995	53.4766262355091	53.3165722908115	53.455177707247	53.2120228318735
SHIMS2	SW00000000032901	30	30-34	2	1	2	2	Secondary	Not married, ever had sex	Employed	Missing	Missing	1	1	1	2	1	1	1	1	1	1					127	2	51.9808007186372	52.1883011389862	51.9915677884426	51.7387279043156	51.940813279577	51.9225953268101	52.0653690156768	51.8931089232723	51.8701670441602	51.9826903603705	52.017290400939	52.3319803133636	52.0385720274066	51.9865534629435	52.103034559819	51.9218581743636	51.9603691231535	51.6950704706015	52.0839634571564	51.9021281202236	52.3128548657951
SHIMS2	SW00000000032902	39	35-39	2	1	1	2	Secondary	Not married, ever had sex	Unemployed	No	Missing	1	1	1	2	1	1	1	1	1	1					127	2	60.0888689256152	59.9231593634136	60.7419955417189	60.6685653670508	60.3261840482309	60.4243554855994	60.0184799870593	60.3350144542306	59.714791201807	59.8331196637348	59.7843338166762	60.1136719284135	59.9699075601357	59.7709972625342	60.5452626058627	59.8847571934698	59.8082724341855	59.8879466786497	59.866579216673	59.8560606573363	59.4632644131418
SHIMS2	SW00000000033001	25	25-29	2	1	2	1	Secondary	Missing	Employed	Missing	Missing	0	1	2	2	1	2	1	1	2	2					112	2	52.6869972938757	52.6025768310837	52.7938635393198	52.8985823180439	52.54132226735	52.6493946997878	52.7568536433591	52.7675816135746	52.7112000606538	52.760287216878	52.5523963906074	52.7858498666087	52.7407262917215	52.6294245052199	52.5835415316661	52.852577427996	52.6560116056648	52.6391993197873	52.6176559763756	52.6715289122617	52.9898245013545
SHIMS2	SW00000000033101	33	30-34	2	1	2	2	Tertiary	Not married, ever had sex	Unemployed	Missing	Sometimes	1	2	99	99	99	99	2	99	99	99					130	2	52.9909007673554	53.2373705617652	53.0317898941302	52.7937456589533	52.9895220143602	52.9934827750688	53.1027768457395	52.910614710944	52.9021538281842	53.0019688832126	53.053811493864	53.3451070403396	53.0610089160966	53.0209159229923	53.1197598118667	52.8886662217682	52.9549765921423	52.8095439642333	53.0788467459655	52.8971895510434	53.3529964073469
SHIMS2	SW00000000033203	30	30-34	2	1	1	2	Secondary	Missing	Unemployed	Yes	Always	1	99	99	99	99	99	2	99	99	99					117	2	61.2214955952953	61.0175452009377	61.0132709933897	61.0356663371838	60.871304896471	61.4301526144618	61.2460438174853	61.4973082080329	61.3668307913435	61.0854129751293	60.8429167300366	61.1685273922871	61.1097307053986	61.3688912970628	61.3184675183645	61.0874504748971	61.181349708912	61.348395474757	60.939077339317	61.3437908063653	61.123116249668
SHIMS2	SW00000000033301	30	30-34	2	1	2	1	Secondary	Missing	Employed	Missing	Missing	0	2	99	99	99	99	2	99	99	99					36	1	62.0748472381784	62.3226417453224	62.0877051434845	61.7857667938263	62.0270947192332	62.0053390590786	62.1758376817143	61.9701267504972	61.9427298342983	62.0771038256167	62.1184227780574	62.4942216878681	62.1438370405099	62.0817170962622	62.2208174216653	62.00445876049	62.0504480725067	61.7336316113907	62.198042940163	61.980897367056	62.4713823083325
SHIMS2	SW00000000033302	26	25-29	2	1	2	1	Secondary	Not married, ever had sex	Employed	Missing	Always	1	2	99	99	99	99	2	99	99	99					36	1	73.5313811556616	73.4135617021771	74.29536448717	73.8266748686846	73.4489549476291	73.3109316986937	73.628874543477	73.0702837118891	73.5651591836455	73.633666530421	73.3435285386883	73.8307624865867	73.6063667806285	73.4510310335388	73.3869955297099	73.7624692149391	73.6164760617557	73.4646730259202	73.4346065602429	73.5097930689847	73.9540148975926
SHIMS2	SW00000000033501	44	40-44	2	1	1	2	Primary	Not married, ever had sex	Employed	No	Missing	1	2	99	99	99	99	2	99	99	99					73	1	57.7433612869685	56.7540811552096	57.9380390042048	57.2811515968085	57.4125318474607	57.9746515914649	57.9040553863468	58.0745945094704	57.5502046595267	57.7452584806584	58.0675567512004	57.4562038724318	57.4419175897885	57.7116328762573	57.8093020517982	57.5859550855582	57.6987262859077	57.5852195232538	57.7999095707352	57.7854281862326	58.0005266964067
SHIMS2	SW00000000033502	36	35-39	2	1	2	2	Secondary	Married or living together	Unemployed	Missing	Missing	1	1	2	2	2	2	1	2	3	2					73	1	61.4007767107887	61.1191389938759	61.294213028345	61.5233769378615	61.4878702459392	61.7171052445741	61.5446854197245	61.2063438913223	61.2275940066294	61.540802874872	61.7115662399906	61.2590482220897	61.4021087266184	61.4769040494811	61.5233062008702	61.2988536056595	61.4129430501943	61.4659257474971	61.3394140300115	61.2571170558299	61.2088168421092
SHIMS2	SW00000000034201	20	20-24	1	2	1	2	Secondary	Missing	Employed	No	Missing	0	2	99	99	99	99	2	99	99	99					125	1	141.027955332506	141.17042466582	141.156128773908	140.677660850696	141.052318474661	140.226799788787	141.671881257202	141.069725129092	140.28811041927	141.286979748935	140.903115024838	140.789444876949	140.776083331809	141.806865990408	140.611438779269	141.289513648595	141.531167277441	141.105335701281	141.37121432882	140.309388971404	141.020004025393
SHIMS2	SW00000000034301	23	20-24	1	2	2	2	Tertiary	Missing	Employed	Missing	Always	1	2	99	99	99	99	2	99	99	99					89	1	58.1032703812259	58.1187295538568	58.2178820511163	57.818843769201	58.1356006758703	58.0389717047624	58.2883407066731	57.9765413981633	57.9651083442419	58.1711944120501	58.0732807353081	58.0196921593684	57.94242510886	58.1509258542196	58.3510551871165	58.2356157431735	58.1598100075528	57.8937864346414	58.1303412324318	58.0628023248764	58.1337631089813
SHIMS2	SW00000000034302	22	20-24	1	2	2	2	Tertiary	Missing	Unemployed	Missing	Sometimes	2	2	99	99	99	99	2	99	99	99					89	1	58.1032703812259	58.1187295538568	58.2178820511163	57.818843769201	58.1356006758703	58.0389717047624	58.2883407066731	57.9765413981633	57.9651083442419	58.1711944120501	58.0732807353081	58.0196921593684	57.94242510886	58.1509258542196	58.3510551871165	58.2356157431735	58.1598100075528	57.8937864346414	58.1303412324318	58.0628023248764	58.1337631089813
SHIMS2	SW00000000034401	27	25-29	2	1	1	2	Tertiary	Missing	Employed	Yes	Missing	0	2	99	99	99	99	2	99	99	99					50	1	58.9989884238159	59.0438171086349	59.0269812314243	58.954580146927	58.8119123530818	59.2001085605775	59.2405720970163	59.3547075471138	58.7421840913898	58.7432550520435	58.8580095481298	58.9478376066285	59.2804926660048	59.1722081071348	59.3834029749201	58.9384784389862	59.1924696347696	58.8889503980251	58.9041440762501	58.9927045781679	59.139399605266
SHIMS2	SW00000000034501	23	20-24	1	2	2	1	Secondary	Not married, ever had sex	Unemployed	Missing	Sometimes	1	2	99	99	99	99	2	99	99	99					111	2	104.057431488182	104.026519267258	104.340013618103	103.635899880901	104.119790400926	104.005337166964	104.508653941004	103.711112682711	103.810703528836	104.176593466034	103.999989106936	103.871636544928	103.79276983273	104.211728986197	104.517767596552	104.232570213909	104.12762224863	103.880058806671	104.265820035668	104.116148290985	104.151435553099
SHIMS2	SW00000000034601	33	30-34	2	1	2	2	Tertiary	Missing	Employed	Missing	Missing	0	2	99	99	99	99	2	99	99	99					10	1	67.5953376052101	67.8651691732661	67.6093390001184	67.2805484256883	67.543338320746	67.5196478686805	67.7053094123016	67.4813040306797	67.4514706298386	67.597794877302	0	68.0520082016113	67.6704628642707	67.6028184190523	67.7542893267541	67.5186892826679	67.5687685532632	67.2237767151705	67.7294894466992	67.493032508395	68.0271376519589
SHIMS2	SW00000000034602	26	25-29	2	1	2	2	Tertiary	Missing	Employed	Missing	Always	1	2	99	99	99	99	2	99	99	99					10	1	71.5778936122671	71.4865186656279	71.6826209589313	71.7977949263275	71.3269319967645	71.4642749910852	71.65526109139	71.6750287665881	71.5782372439257	71.6875390687331	0	71.7172947372908	71.6357440060401	71.46711057096	71.4316283763375	71.8419446061399	71.5561902909951	71.3640997674568	71.4879206081823	71.5566393913918	71.9746504203288
SHIMS2	SW00000000034702	28	25-29	2	1	2	2	Primary	Not married, ever had sex	Unemployed	Missing	Missing	1	2	99	99	99	99	2	99	99	99					128	1	58.8910594309659	58.7902459974942	59.0170753978116	59.1364265702998	58.7301698112644	58.8394904282688	58.9790589589775	58.928678245844	58.9578068964373	58.9814866673558	58.8435730426555	59.0115548637769	58.9491827302266	58.7783297524291	58.8374792327742	59.0749448206191	58.9060644449073	58.8347598444689	58.8638018847082	58.9204275989062	59.1844423084409
SHIMS2	SW00000000034801	33	30-34	2	1	1	1	Secondary	Missing	Unemployed	No	Sometimes	3	2	99	99	99	99	2	99	99	99					38	2	73.1739719478531	72.9505587247136	72.5312864197797	72.7546901845187	72.7953073825644	73.3473765449068	73.3160068709268	73.5459422765909	73.2868480925954	73.0113214648195	72.8387615729005	73.2031034477219	73.098228774352	73.4947187926343	73.1861597266394	73.1177361511391	73.1652140679581	73.3154002293534	73.0595234640616	73.3207823524352	73.1818891507674
SHIMS2	SW00000000034901	36	35-39	2	1	2	1	Tertiary	Divorced/separated/widowed	Employed	Missing	Sometimes	1	2	99	99	99	99	2	99	99	99					37	1	119.530422537371	119.112198792515	119.309697214409	119.751132493504	119.69601753432	120.201092158079	119.819026670815	119.257976786659	119.113033737567	119.823243471939	119.925231838359	119.234302120044	119.536934111772	119.777123026682	119.642629524157	119.304328797992	119.453360379742	119.663093360388	119.277392900663	119.125500731558	119.276006357847
SHIMS2	SW00000000035003	36	35-39	2	1	2	1	Tertiary	Not married, ever had sex	Employed	Missing	Never	1	99	99	99	99	99	2	99	99	99					113	1	98.959478962141	98.516375077237	98.7413712341071	99.0916414536988	99.0709321460053	99.652695217414	99.1747371634624	98.7339205732087	98.6413933299585	99.1708528171274	99.2044510698571	98.7143202687581	98.9648699077782	99.1637227970046	99.0782616525281	98.9295625330438	98.8956790457284	99.0286796832642	98.5074237991031	98.6757416888832	98.7731944622655
SHIMS2	SW00000000035004	26	25-29	2	1	2	1	Secondary	Not married, ever had sex	Unemployed	Missing	Sometimes	1	1	1	2	1	1	1	1	1	1					113	1	94.8223376216529	94.6704036334548	94.9806462360946	95.1545786548073	94.5356926341331	94.913974458044	94.9480601470568	94.9673675903733	94.892323345765	94.9542396502394	94.5020828194298	95.0002455023046	94.9190352782947	94.7187221817126	94.6608774089322	95.247769913366	94.7665717678391	94.6974538562994	94.4398748024795	94.8194629084706	95.4136324396063
SHIMS2	SW00000000035005	20	20-24	1	2	2	1	Primary	Missing	Employed	Missing	Missing	0	2	99	99	99	99	2	99	99	99					113	1	103.758649070158	103.752406898813	104.890019148606	103.347869011716	104.064873913695	103.497385135559	104.11461395012	102.743686149584	103.558977457112	103.865342353501	103.755378631278	103.829029847355	103.493290458357	103.891072024346	104.209471367774	103.938384004828	104.011345525794	103.600209676988	103.800847955607	103.686729995688	103.834230840031
SHIMS2	SW00000000035102	37	35-39	2	1	2	1	Tertiary	Not married, ever had sex	Unemployed	Missing	Sometimes	5	2	99	99	99	99	2	99	99	99					36	2	84.5429633596571	84.1918694118345	84.3392472134005	84.6194597966834	84.5971618140436	84.9179872688554	84.706132828487	84.3357417004344	84.2094686681163	84.7354557386929	84.7811008015338	84.3395231224723	84.5297001791348	84.6788645950589	84.6155561637398	84.4502932481421	84.5125424835866	84.4606245381848	84.3913693184877	84.2780841915029	84.3257173036134
SHIMS2	SW00000000035401	49	45-49	2	1	1	2	Secondary	Not married, ever had sex	Employed	No	Missing	1	2	99	99	99	99	2	99	99	99					23	2	67.9527364333607	67.8137403129847	68.1336272942604	67.3940799790016	68.8289106747786	68.9332410894487	68.3696385941227	67.4548542084981	68.0652386954092	67.9545957824832	67.6462585420993	68.0733027256108	68.1537142236719	68.3541389026592	68.7085319654371	68.2167131561952	68.2638788767662	68.1037613704061	68.2689131396105	67.7440562658464	67.234082136483
SHIMS2	SW00000000035402	48	45-49	2	1	2	2	Secondary	Not married, ever had sex	Employed	Missing	Missing	1	2	99	99	99	99	2	99	99	99					23	2	53.2510213947618	53.1130200758179	53.3235766468711	53.0015220097395	53.0806426155445	52.6153441259784	53.3192084469731	53.2518729770084	53.2069160478804	53.3919690897614	53.3765417091615	53.3944719128688	53.5912296441618	53.2266970913816	53.4532063640532	53.3471557655232	53.3691676717887	53.3565801194155	53.3333869931261	53.1345730281813	53.4465032295897
SHIMS2	SW00000000035403	39	35-39	2	1	2	2	Primary	Missing	Employed	Missing	Missing	0	1	1	2	1	1	1	1	1	1					23	2	54.3470945265944	54.0978111715091	54.2527728122267	54.4556105175418	54.424182811809	54.6270834395698	54.4744710945583	54.1749980257898	54.1938069413632	54.4710345739896	54.6221807523106	54.221647716553	54.3482735212926	54.4144764050268	54.4555479067711	54.2568802829703	54.3578632046657	54.4047592833936	54.2927811515648	54.2199384014451	54.1771868855629
SHIMS2	SW00000000035602	28	25-29	2	1	1	2	Tertiary	Missing	Unemployed	Yes	Always	1	2	99	99	99	99	2	99	99	99					75	2	67.7664162669378	67.8407671545357	67.632442773841	67.7012685077103	67.6502081259186	67.8206878686604	68.1370716058365	68.1749963261474	67.3092754177677	67.4905150818329	67.5266269683074	67.7832841237695	68.1202218142348	67.9985501588443	68.331721321217	67.6794039070494	68.0756394942723	67.6128287409545	67.611335116013	67.7130822136331	67.9265017378842
SHIMS2	SW00000000035603	24	20-24	1	2	2	2	Secondary	Missing	Unemployed	Missing	Sometimes	1	2	99	99	99	99	2	99	99	99					75	2	58.1032703812259	58.1187295538568	58.2178820511163	57.818843769201	58.1356006758703	58.0389717047624	58.288340706673	57.9765413981632	57.9651083442419	58.1711944120501	58.073280735308	58.0196921593684	57.94242510886	58.1509258542196	58.3510551871165	58.2356157431735	58.1598100075528	57.8937864346414	58.1303412324318	58.0628023248764	58.1337631089813
SHIMS2	SW00000000035702	22	20-24	1	2	2	2	Primary	Missing	Unemployed	Missing	Missing	Missing	1	1	2	1	1	1	1	1	1					128	2	55.4015319578644	55.3850738887875	55.5519823646988	55.1771030393525	55.4347326552856	55.3737962626765	55.6417686692899	55.2171473147446	55.2701707784741	55.4649753470554	55.3709488858546	55.302612309944	55.2606226450662	55.483681955659	55.6466208982164	55.494778096767	55.438902433019	55.3070964318032	55.5124807349778	55.4327935485114	55.4515809465061
SHIMS2	SW00000000035703	19	18-19	1	2	2	2	Secondary	Missing	Unemployed	Missing	Missing	Missing	2	99	99	99	99	2	99	99	99					128	2	50.9875791245059	50.8097574361422	50.9721899758759	50.9176521884696	51.1466425486889	50.8601302064589	51.3976136082072	50.9030822930796	50.7730658078622	51.09148985103	50.7975088948292	50.8820149954281	50.9903151166395	50.9740116956855	51.0994972800091	51.1042339846411	50.9820099993406	50.999430409002	50.913257867392	51.03834985847	50.7510486365339
SHIMS2	SW00000000035802	48	45-49	2	1	2	2	Primary	Not married, ever had sex	Employed	Missing	Missing	1	2	99	99	99	99	2	99	99	99					135	2	52.2568565501379	52.0974514621154	52.365466360564	52.0595450353837	52.124158499512	51.675018082639	52.3415308800061	52.2646540810301	52.2446281228491	52.3915883209874	52.4001329856823	52.3909117198259	52.5972707295409	52.2886071713253	52.4676361153946	52.3008426545605	52.3575854318323	52.4664594956676	52.3728561855776	52.1384780038763	52.4601594327988
SHIMS2	SW00000000035901	39	35-39	2	1	2	2	Primary	Missing	Employed	Missing	Always	1	2	99	99	99	99	2	99	99	99					98	2	61.4546670616928	61.179495829931	61.3411846448586	61.5681415779154	61.5398050975879	61.7812870913731	61.5883442115044	61.3145934089191	61.2400732437949	61.5859319998268	61.6576519891283	61.3024214553382	61.4580148841829	61.581504197484	61.5123565006533	61.3538928063305	61.4150467780896	61.5228776568217	61.3408423339362	61.2623303621293	61.3092255867071
SHIMS2	SW00000000036002	46	45-49	2	1	2	1	Secondary	Married or living together	Employed	Missing	Never	3	1	1	2	1	1	1	1	1	1					67	1	90.2307016687372	89.9554606019878	90.4182357082839	89.8900084545078	90.0015750237666	89.2260546875336	90.376906869389	90.2441654843997	90.2095871270788	90.4633398912289	90.4780937654924	90.4621716197027	90.8184869335484	90.2855247296195	90.5946498532649	90.3066514546169	90.4046278915072	90.5926182112838	90.4309955476659	90.0263001796914	90.5817400389112
SHIMS2	SW00000000036101	36	35-39	2	1	1	2	Primary	Not married, ever had sex	Employed	No	Always	1	2	99	99	99	99	2	99	99	99					101	2	50.8910021085902	50.7648225781135	51.1663463176738	51.2430899354897	51.1200071656607	51.1221718784042	50.9096409131871	51.1288835770227	50.5322394854004	50.6744006571344	50.7147397147999	50.9763814517278	50.8304719645432	50.7215639450423	51.2049696316983	50.7903620227564	50.6805280013016	50.7137474040612	50.8580474726585	50.6942719195047	50.4476749159313
SHIMS2	SW00000000036201	37	35-39	2	1	1	2	Secondary	Not married, ever had sex	Employed	No	Sometimes	1	2	99	99	99	99	2	99	99	99					118	2	53.763724828182	53.6154583777911	54.3481012741695	54.2824005915718	53.976059411575	54.0638970134311	53.7007452515794	53.9839603011537	53.4290237068799	53.5348965412364	53.4912460464997	53.7859169885805	53.6572857117003	53.4793133401622	54.1720770684034	53.5810985415256	53.5126648095344	53.5839522914234	53.5648340359705	53.5554226934062	53.2039734222847
SHIMS2	SW00000000036202	33	30-34	2	1	2	2	Secondary	Not married, ever had sex	Unemployed	Missing	Missing	1	2	99	99	99	99	2	99	99	99					118	2	44.6030212680403	44.7615532416903	44.6424047353082	44.4437378401449	44.6033334341185	44.5848348315433	44.6940351153716	44.4958362487832	44.5583219477701	44.6048059859076	44.7342496901368	44.9087727512707	44.6605680110362	44.5915842452195	44.7586917899649	44.5272968529703	44.6103760737689	44.4482005937224	44.7270781716065	44.5709589703399	44.8628930013687
SHIMS2	SW00000000036501	20	20-24	1	2	2	1	Secondary	Missing	Employed	Missing	Missing	1	1	2	2	2	2	1	2	3	2					64	2	78.5980672937774	78.5747182567541	78.8115110521511	78.2796703358507	78.6451690716144	78.5587187061161	78.9388907429451	78.33648108712	78.4117053927136	78.6880743314306	78.5546791370436	78.4577301429954	78.3981594706859	78.7146133679863	78.9457745925827	78.7303554461325	78.651084728805	78.4640917597086	78.7554701514521	78.6424180638473	78.6690717161865
SHIMS2	SW00000000036603	29	25-29	2	1	2	2	Tertiary	Missing	Unemployed	Missing	Always	1	2	99	99	99	99	2	99	99	99					61	1	51.3267009181467	51.2444600604844	51.4308080432417	51.5328231458695	51.1847869943749	51.2900691645903	51.3947536852681	51.4052046759678	51.3502788071064	51.3890030669732	51.1955752009829	51.4379995444997	51.4179044888436	51.2150155860351	51.2347048500157	51.4863392457186	51.2648581388395	51.2562712156363	51.2591498856833	51.3016696997094	51.6118524403634
SHIMS2	SW00000000036604	20	20-24	1	2	2	2	Secondary	Missing	Unemployed	Missing	Missing	0	2	99	99	99	99	2	99	99	99					61	1	51.6501677134546	51.6470604139693	51.7812577694591	51.4456849151337	51.7173474750514	51.6381558310448	51.8273639849452	51.5463884843075	51.5507728929374	51.6941291692446	51.648539716963	51.5872424027233	51.5570413990597	51.6600046638074	51.883483112145	51.7379632952941	51.6537969056952	51.5472966349569	51.6711739575633	51.6043460308201	51.6779218959663
SHIMS2	SW00000000036702	21	20-24	1	2	1	2	Primary	Divorced/separated/widowed	Employed	No	Sometimes	4	1	2	2	1	1	1	1	1	2					41	1	74.0497782127277	74.24487207318	73.7616123292294	73.7516814246176	74.125414385598	73.8795796056147	74.3745724246306	74.008678124907	73.7827750296972	74.2994017659129	73.9052554722666	73.9898323926778	73.8453931354401	74.0063608764114	73.8196242207924	74.1842825741844	74.2098935061058	74.1430887173618	74.4923411971614	73.7311392292267	74.0848695390907
SHIMS2	SW00000000036801	31	30-34	2	1	1	2	Secondary	Not married, ever had sex	Employed	No	Missing	1	1	2	2	1	1	1	1	1	2					96	2	77.2992929885851	76.9477558710877	76.7421385063274	76.8483302764339	76.8606555928294	77.2891819330506	77.5725561827895	77.6922338480024	77.4185327394363	77.0830764200298	76.9638084211433	77.3300668318467	77.1185852475751	77.6381225432739	77.3217101397178	77.2376849448001	77.4369765045907	77.4406830273701	77.1644552210635	77.4276283170752	77.2935860033379
SHIMS2	SW00000000036802	25	25-29	2	1	2	2	Secondary	Not married, ever had sex	Employed	Missing	Missing	1	1	1	2	1	1	1	1	1	1					96	2	76.9858534379043	76.8875747949482	77.0984933013362	77.2223690641779	76.7159307959461	76.8636505331148	77.0690663002565	77.0903274923481	76.9862230321347	77.1037829915085	76.7519605225366	77.135786804738	77.0480746309511	76.8667003509515	76.8285373526149	77.269854406479	76.9625103549182	76.755906721511	76.8890826591585	76.9629933864181	77.4125866083632
SHIMS2	SW00000000036901	31	30-34	2	1	1	2	Primary	Not married, ever had sex	Unemployed	No	Missing	1	2	99	99	99	99	2	99	99	99					16	2	67.8975748804063	67.6713841113287	67.6666438101613	67.6914813205397	67.5091965997936	68.1289855221332	67.9248000361808	68.203464296276	68.0587585832952	67.7466527279369	67.4777127616832	67.8388306028441	67.7736222571166	68.0610437829626	68.0051213939939	67.7489124129007	0	68.0383129330182	67.5843594893673	68.0332061349258	67.7884674677
SHIMS2	SW00000000036902	30	30-34	2	1	2	2	Secondary	Not married, ever had sex	Unemployed	Missing	Missing	1	2	99	99	99	99	2	99	99	99					16	2	52.0704103232768	52.2554835466288	52.1163873275759	51.8844598380313	52.0707747518586	52.0491791334652	52.1766616094209	51.9452805052834	52.0182274916777	52.0724938366582	52.2236088643258	52.4273503855449	52.137591479068	52.0570585265997	52.252143033784	51.9820082094269	0	51.8896697409335	52.2152366980039	52.0329801907498	52.3737894980756
SHIMS2	SW00000000037001	36	35-39	2	1	1	2	Secondary	Not married, ever had sex	Employed	No	Never	1	2	99	99	99	99	2	99	99	99					62	2	47.1517105540541	47.0390190483312	47.4068234406453	47.4647911742453	47.3638891262771	47.3635337373792	47.167172533547	47.3721133302023	46.8193085445561	46.9714875495617	46.9883993000168	47.2308165238349	47.0956279517541	46.9947221098616	47.4426088496187	47.0584651471893	46.9567013427042	47.0044294374652	47.1211773086769	46.9555895406259	46.7150884723144
SHIMS2	SW00000000037102	32	30-34	2	1	2	1	Secondary	Not married, ever had sex	Unemployed	Missing	Missing	1	1	1	2	1	1	1	1	1	1					107	1	62.6931321835439	62.9228666037473	62.7415077988409	62.4598794723666	62.6915009913482	62.6777288453846	62.8104960574353	62.5981463600496	62.5881363539246	62.675504661533	62.7675613862118	63.1305985317918	62.8235587939546	62.6606185646134	62.8563665077433	62.5859325276199	62.6119664009996	62.449492773843	62.8138374520105	62.5863026424569	63.094408091369
SHIMS2	SW00000000037201	33	30-34	2	1	2	1	Secondary	Missing	Unemployed	Missing	Sometimes	1	1	1	2	1	1	1	1	1	1					40	1	65.5701463330153	65.8032015031622	65.6280433013918	65.3359864627061	65.5706052430812	65.5434107606599	65.7039442489004	65.4125754510977	65.5044346191498	65.5727700165326	65.7630630143362	66.0196264114269	65.654744825493	65.5533329594219	65.7989949314317	65.4588251526117	65.5809585083828	65.3425470811755	65.7525202863753	65.5230120920553	65.9521793679471
SHIMS2	SW00000000037301	41	40-44	2	1	2	2	Primary	Not married, ever had sex	Unemployed	Missing	Missing	1	2	99	99	99	99	2	99	99	99					69	1	73.5327685509779	73.4194315669312	73.9610045204069	73.546631257393	74.0836647109243	73.8593432189416	74.1982426630401	73.6857305757858	73.5296323861754	73.5325108869481	73.709845423519	73.3197432850787	73.4086963866253	73.7186123047747	73.6761481370139	73.4745502380031	73.0792112714669	73.7538976978572	73.8587916424007	73.3721548851799	73.3947227953641
SHIMS2	SW00000000037307	18	18-19	1	2	1	2	Secondary	Missing	Employed	No	Sometimes	1	2	99	99	99	99	2	99	99	99					69	1	63.5530433517395	63.6735770756228	63.2983105119963	63.4717248575753	63.5303373333128	63.4814026119582	64.1739426619631	63.7440021979777	63.3641821908988	63.5610391897882	63.0392787373103	63.4306111324849	63.7126792630763	63.8525912682704	63.7819139656979	63.6355934101266	63.7190717813733	63.3957054102817	63.6588127284812	63.76347981682	63.5352840144984
SHIMS2	SW00000000037401	28	25-29	2	1	2	2	Secondary	Not married, ever had sex	Unemployed	Missing	Sometimes	1	2	99	99	99	99	2	99	99	99					126	1	61.2962849669905	61.1980698283391	61.4206136281506	61.5424439170598	61.1268059987986	61.2525379432258	61.3775561520004	61.3900371198526	61.3244425725786	61.3706885464182	61.139689682626	61.4292019905929	61.4052037160907	61.1629061247645	61.1864197875201	61.486931087693	61.2224299839942	61.2121751559566	61.2156129724609	61.2663917404445	61.6368236856672
SHIMS2	SW00000000037503	40	40-44	2	1	2	2	Secondary	Missing	Employed	Missing	Missing	0	1	1	2	1	1	1	1	1	1					99	2	83.0142940956015	82.924495246226	83.4380984686841	82.9541387561132	83.5808673662057	83.3152535548485	83.7371533905654	83.1758986650478	82.9614130776243	83.0196828390531	83.1822846726211	82.7844134462481	82.8638916029684	83.1355733496136	83.1565526380578	83.0284290433502	82.5262235779341	83.0956912353211	83.3263589028602	82.8394908337651	82.8403310675676
SHIMS2	SW00000000037505	35	35-39	2	1	1	2	Primary	Missing	Employed	Yes	Never	2	2	99	99	99	99	2	99	99	99					99	2	81.0411421418656	80.8176516281521	81.9220062333135	81.8229718309495	81.3612062224213	81.4936088712364	80.9462094184391	81.3731156858642	80.5366279692861	80.6962161571481	80.630419266032	81.0745936564516	80.8807003645182	80.6124324142368	81.6566748648957	80.7658590787397	80.6627049944696	80.7701606994298	80.7413426578487	80.7271564020983	80.1973967839239
SHIMS2	SW00000000037601	39	35-39	2	1	2	2	Secondary	Not married, ever had sex	Unemployed	Missing	Missing	1	1	1	2	1	1	1	1	1	1					129	1	57.0745205709545	56.8127268522332	56.9754652916639	57.1884824710626	57.1554775560259	57.368560815653	57.2082895720729	56.8937873530903	56.9135402000118	57.2046805886378	57.3634120854906	56.9427781732673	57.0757587338727	57.1452840301642	57.1884167181506	56.9797788971195	57.0858296785242	57.1350792517234	57.0174814621041	56.9409830756427	56.89608606148
SHIMS2	SW00000000037701	29	25-29	2	1	1	1	Secondary	Missing	Employed	No	Always	1	2	99	99	99	99	2	99	99	99					67	2	55.4165071532996	55.4586137927405	55.4428002078843	55.3747953941724	55.2407905403709	55.605415061643	55.6434216091519	55.750626633437	55.1752962528235	55.1763021836082	55.2840886647519	55.3684622680856	55.6809181587711	55.5792087533808	55.7775796443747	55.3596713990478	55.5982399795274	55.3131507533632	55.3274218553014	55.4106048694367	55.5483924186085
SHIMS2	SW00000000037802	34	30-34	2	1	2	1	Secondary	Missing	Unemployed	Missing	Always	1	2	99	99	99	99	2	99	99	99					34	2	52.5691690428484	52.7560149982248	52.615586439909	52.3814374226867	52.5695369621254	52.5477344891497	52.6764380616184	52.44284066338	52.5164863756976	52.5712725132545	52.723835002873	52.9295280712301	52.6369936963004	52.5556893553986	52.7526424881306	52.4799201654559	52.5778374248241	52.3866972288734	52.7153826433871	52.5313803841478	52.8754541484403
SHIMS2	SW00000000037902	37	35-39	2	1	2	2	Secondary	Missing	Unemployed	Missing	Missing	0	1	1	2	1	1	1	1	1	1					97	2	67.4204607020425	67.1112114442559	67.3034495997514	67.5550805592205	67.5160928190705	67.7678018371795	67.5784781079328	67.2069658414519	67.2302993013969	67.5742149214281	67.7617197929308	67.2648372634711	67.4219233076594	67.5040515053127	67.55500288723	67.3085451356261	67.4338198198213	67.4919968992125	67.3530820721695	67.2627167671858	67.2096812383945
SHIMS2	SW00000000038202	37	35-39	2	1	1	2	Primary	Not married, ever had sex	Employed	No	Sometimes	1	1	1	2	1	1	1	1	1	1					30	1	54.633457133328	54.4097554415918	55.0817757765976	54.9373826334107	54.879302910585	55.1397214200197	54.7997484470933	54.8049803253488	54.1358609327358	54.4009271059593	54.5467775272515	54.7753112840707	54.5376373416073	54.4929984666242	54.9011722044048	54.7649391274922	54.4264437915386	54.3783075797996	54.4120583232592	54.3628479840602	54.1206615981967
SHIMS2	SW00000000038203	33	30-34	2	1	1	2	Secondary	Not married, ever had sex	Employed	No	Missing	1	1	1	2	1	1	1	1	1	1					30	1	59.1012781877793	58.8254268797649	58.7450761257663	58.6835278717039	58.7954377472886	59.5199311298955	59.3744907991791	59.3109658910032	59.0697468858365	58.9699083688498	58.9413413195221	59.179038872601	59.0067364141977	59.4055150666259	59.0365577688821	59.3152822149169	59.1147747496928	59.1449620118468	58.8077916328379	59.1552051374971	59.0674363907647
SHIMS2	SW00000000038204	27	25-29	2	1	1	2	Primary	Not married, ever had sex	Employed	No	Missing	1	2	99	99	99	99	2	99	99	99					30	1	67.2986990148804	67.2407812300546	67.5178373584339	67.1575167236603	67.0853059294467	67.8456796943404	67.7551323796427	67.6010293514808	66.8668731723432	67.0069902301239	67.2643410600186	67.3020281498033	67.5815899444963	67.5476537517203	67.651745857941	67.5250079281244	67.542901159222	67.0931559107634	66.9615880668584	67.218070370705	67.4129413217374
SHIMS2	SW00000000038205	25	25-29	2	1	1	2	Primary	Missing	Employed	No	Always	1	2	99	99	99	99	2	99	99	99					30	1	67.2986990148804	67.2407812300546	67.5178373584339	67.1575167236603	67.0853059294467	67.8456796943404	67.7551323796427	67.6010293514808	66.8668731723432	67.0069902301239	67.2643410600186	67.3020281498033	67.5815899444963	67.5476537517203	67.651745857941	67.5250079281244	67.542901159222	67.0931559107634	66.9615880668584	67.218070370705	67.4129413217374
SHIMS2	SW00000000038207	25	25-29	2	1	2	2	Secondary	Not married, ever had sex	Unemployed	Missing	Missing	1	1	1	2	1	1	1	1	1	1					30	1	54.5085283313067	54.4152171912514	54.6251664927759	54.7356358378652	54.3596117304091	54.4607969698455	54.5899791459484	54.5433476443974	54.5703086108236	54.5922261901041	54.464575765882	54.6200567836156	54.5623262343343	54.4041877245036	54.4589354426858	54.6787294122258	54.5224167081748	54.4564184247222	54.4832992261287	54.5357109907745	54.7800783601784
SHIMS2	SW00000000038208	21	20-24	1	2	2	2	Primary	Not married, ever had sex	Unemployed	Missing	Missing	1	2	99	99	99	99	2	99	99	99					30	1	56.2655350377964	56.248820300323	56.418331762689	56.0376060847193	56.2992535097955	56.2373667963373	56.5095183109368	56.0782748622875	56.132125242428	56.3299678451808	56.2344750138418	56.1650727090611	56.1224282030896	56.3489661888119	56.5144462117914	56.3602353774829	56.3034883164312	56.169626762111	56.3782140935096	56.2972841620846	56.316364555041
SHIMS2	SW00000000038209	29	25-29	2	1	2	2	Primary	Not married, ever had sex	Unemployed	Missing	Missing	1	1	1	2	1	1	1	1	1	1					30	1	54.5085283313067	54.4152171912514	54.6251664927759	54.7356358378652	54.3596117304091	54.4607969698455	54.5899791459484	54.5433476443974	54.5703086108236	54.5922261901041	54.464575765882	54.6200567836156	54.5623262343343	54.4041877245036	54.4589354426858	54.6787294122258	54.5224167081748	54.4564184247222	54.4832992261287	54.5357109907745	54.7800783601784
SHIMS2	SW00000000038301	31	30-34	2	1	1	2	Primary	Missing	Employed	Missing	Missing	1	2	99	99	99	99	2	99	99	99					80	2	73.8688572308003	73.6227740141707	73.6176168251137	73.6446386813633	73.4463228499677	74.1206193840954	73.8984767149798	74.201648227078	74.0442163059602	73.7046621626647	73.4120701517447	73.8049466616818	73.7340035390551	74.0467024785263	73.985861970246	73.7071205766253	73.8204178596152	74.0219725538975	73.5280959732163	74.0164166361808	73.7501543182704
SHIMS2	SW00000000038302	32	30-34	2	1	2	2	Secondary	Missing	Unemployed	Missing	Missing	1	1	1	2	1	1	1	1	1	1					80	2	56.6497656638588	56.8511152339592	56.6997861362019	56.4474616806783	56.6501621422739	56.6266672876385	56.7653612665087	56.5136312484994	56.5929935899802	56.652032412749	56.8164373185777	57.0380969782846	56.7228550962057	56.6352396374985	56.8474809382301	56.5535889868806	56.6591069149486	56.453129770803	56.8073288583737	56.6090437217182	56.9798256548008
SHIMS2	SW00000000038601	43	40-44	2	1	2	2	Secondary	Married or living together	Employed	Missing	Missing	0	99	99	99	99	99	2	99	99	99					51	2	68.8663052394403	68.7693750741129	69.2321473452238	68.846014372466	69.3699370493631	69.2927580663518	69.4829688750443	69.0122498581483	68.8729019223688	68.861094085978	68.9821811176949	68.6707142718763	68.7560668961619	68.9983432901122	69.0078683096491	68.9327679834063	68.4419054600341	69.0492833637068	68.9330195800861	68.7396214253528	68.7693392817137
SHIMS2	SW00000000038603	26	25-29	2	1	2	2	Secondary	Missing	Employed	Missing	Sometimes	1	99	99	99	99	99	2	99	99	99					51	2	57.4099185714879	57.3116406484475	57.5327651710434	57.6491145992957	57.2530754096343	57.3596465561046	57.4957048654736	57.4465912535516	57.4749873033904	57.4980715157201	57.3636264906102	57.5273834813189	57.4665800394579	57.3000241031607	57.3576859432257	57.5891791476854	57.4245462015028	57.3550349489545	57.3833465667348	57.4385481146874	57.6959227165798
SHIMS2	SW00000000038604	25	25-29	2	1	2	2	Secondary	Missing	Unemployed	Missing	Sometimes	1	1	1	2	1	1	1	1	1	1					51	2	57.4099185714879	57.3116406484475	57.5327651710434	57.6491145992957	57.2530754096343	57.3596465561046	57.4957048654736	57.4465912535516	57.4749873033904	57.4980715157201	57.3636264906102	57.5273834813189	57.4665800394579	57.3000241031607	57.3576859432257	57.5891791476854	57.4245462015028	57.3550349489545	57.3833465667348	57.4385481146874	57.6959227165798
SHIMS2	SW00000000038605	28	25-29	2	1	1	2	Secondary	Missing	Unemployed	Yes	Sometimes	2	2	99	99	99	99	2	99	99	99					51	2	79.2471312963267	79.3073449502654	79.2847310884445	79.1874823321109	78.9958517009313	79.5172748074287	79.5716252169958	79.7249313539497	78.9021930661482	78.9036315748718	79.0577692111457	79.1784257874043	79.6252463155362	79.4797990649411	79.7634749018262	79.1658546025961	79.5070142424151	79.0993287981755	79.1197368669465	79.2386908678648	79.4357308575924
SHIMS2	SW00000000038613	18	18-19	1	2	1	2	Secondary	Missing	Unemployed	No	Missing	0	2	99	99	99	99	2	99	99	99					51	2	61.3978994309716	61.4936170521041	61.3020124962102	61.3321458543551	61.2864463981177	61.4885060297522	61.9129668596743	61.5823826817877	61.3629348997875	61.3893971683756	60.9717786630075	61.2112547307151	61.5245908031437	61.6571951155369	61.5074018378544	61.4935559934776	61.4796357085455	61.270533362969	61.5420539734708	61.6431536703957	61.3818187719095
SHIMS2	SW00000000038801	45	45-49	2	1	2	1	Primary	Married or living together	Unemployed	Missing	Missing	1	1	1	2	1	1	1	1	1	1					105	1	110.195812364109	109.85966942844	110.42484156871	109.779734855959	109.915987467374	108.968869780427	110.374368006033	110.212255282949	110.170025863198	110.479925835913	110.497944261237	110.47849906401	110.913655332784	110.262765979879	110.640290408841	110.288567359904	110.408222786006	110.637809230767	110.440424744285	109.946183493699	110.624524073726
SHIMS2	SW00000000038802	47	45-49	2	1	1	1	Did not attend	Divorced/separated/widowed	Employed	No	Missing	1	1	1	2	1	1	1	1	1	1					105	1	119.757939052221	119.908815666605	120.695017008425	119.534489486284	120.852008039708	120.736943147688	120.529794225837	118.840596398008	119.41655499792	119.761215915385	119.902394800342	119.672144491731	119.848900755825	120.251872183679	120.47886885262	119.79620589289	119.81352525738	119.95109393917	120.769312894667	120.162476209736	119.027410262204
SHIMS2	SW00000000038805	19	18-19	1	2	2	1	Primary	Missing	Employed	Missing	Sometimes	2	2	99	99	99	99	2	99	99	99					105	1	108.809474773401	108.429996381871	108.77663373234	108.660247975164	109.148922300391	108.537493830763	109.684504291896	108.629155252346	108.351695021613	109.031224300846	108.40385751884	108.58419682067	108.81531348691	108.780521353189	109.048312465384	109.058420777095	108.797590043932	108.834765874951	108.65087032326	108.917821492178	108.304709522608
SHIMS2	SW00000000038902	23	20-24	1	2	1	2	Secondary	Missing	Unemployed	No	Sometimes	1	2	99	99	99	99	2	99	99	99					82	1	94.9120601843486	95.1621184650318	94.5427084004837	94.5299796302031	95.0090055792552	94.6939109767278	95.328359713283	94.8593808367128	94.5698333365597	95.2320109833271	94.7268205877998	94.8352256357828	94.6500930424542	94.8564107423521	94.6170641686755	95.0844588917824	95.1172852738537	95.0316593573024	95.4793078605438	94.5036500160933	94.9570379028522
SHIMS2	SW00000000038903	28	25-29	2	1	1	2	Secondary	Not married, ever had sex	Unemployed	No	Sometimes	2	2	99	99	99	99	2	99	99	99					82	1	88.2325973248861	88.3103402375523	87.9907066491575	88.020702862495	87.9832419243806	88.6129255794467	88.7189550513493	88.6890376301152	87.9934114671218	87.934048193036	87.9490898664438	88.2339600076941	88.4515782894638	87.9539831136743	88.8046699534501	88.1362272094096	88.5659883784692	88.1215384170339	88.3861054262557	88.262949870036	88.4733766524476
SHIMS2	SW00000000038904	18	18-19	1	2	2	2	Secondary	Missing	Unemployed	Missing	Missing	0	2	99	99	99	99	2	99	99	99					82	1	62.9140572509926	62.6946413839466	62.8950684346068	62.8277737417005	63.1103271180353	62.7567968227812	63.420002687615	62.8097958096542	62.6493672359703	63.0422736815387	62.6795277927027	62.7838006713611	62.9174332176239	62.8973162719501	63.0521541240677	63.0579987888176	62.9071854546551	62.9286806632843	62.8223515472641	62.9767037409445	62.6222000395425
SHIMS2	SW00000000038906	29	25-29	2	1	1	2	Did not attend	Missing	Unemployed	No	Always	3	1	2	2	2	2	1	2	3	2					82	1	92.861985290953	92.9066132259779	93.4104780943612	93.0435642678659	92.5168041574566	93.2750748036583	93.0989053991418	93.3681283525387	92.5345323908215	92.4594714641506	92.4909279605187	92.6643115793341	93.2312299832714	92.9514168732128	93.5994954993217	92.6348231635593	93.1165677196603	92.7017442978708	92.4295805936721	92.8512854410013	92.9233538093982
SHIMS2	SW00000000039103	26	25-29	2	1	2	2	Tertiary	Missing	Employed	Missing	Sometimes	1	2	99	99	99	99	2	99	99	99					85	1	59.3993671912885	59.3041914871224	59.498536139815	59.6074922767836	59.2198047454103	59.456771071319	59.4781233012726	59.49021802435	59.4432082083838	59.4819943150845	59.198750616448	59.5108136689235	59.4599413108206	59.3344595786091	59.2982239933593	59.6658698903817	59.3644338990864	59.3211365040842	59.1597817728849	59.3975663904628	59.7697708207588
SHIMS2	SW00000000039104	24	20-24	1	2	1	2	Tertiary	Missing	Unemployed	Yes	Always	1	2	99	99	99	99	2	99	99	99					85	1	79.3583273658628	79.5674072958576	79.0495031793455	79.0388603388368	79.4393858148172	79.1759274032095	79.7064057263501	79.3142808568419	79.0721830111047	79.6258461637584	79.2034439451944	79.2940840942886	79.1392901416662	79.3117974872878	79.1116738811746	79.5024742006845	79.5299211528379	79.4583272004626	79.8326172158312	79.0168454954978	79.3959343517638
SHIMS2	SW00000000039105	23	20-24	1	2	1	2	Secondary	Missing	Unemployed	No	Always	1	2	99	99	99	99	2	99	99	99					85	1	79.3583273658628	79.5674072958576	79.0495031793455	79.0388603388368	79.4393858148172	79.1759274032095	79.7064057263501	79.3142808568419	79.0721830111047	79.6258461637584	79.2034439451944	79.2940840942886	79.1392901416662	79.3117974872878	79.1116738811746	79.5024742006845	79.5299211528379	79.4583272004626	79.8326172158312	79.0168454954978	79.3959343517638
SHIMS2	SW00000000039201	45	45-49	2	1	2	2	Primary	Not married, ever had sex	Unemployed	Missing	Always	1	2	99	99	99	99	2	99	99	99					82	2	63.9290751172997	63.7340649211451	64.0619442791205	63.6876916227505	63.7667373073658	63.2172757946753	64.0326625114145	63.9386143236555	63.9141153187524	64.0939009041525	64.1043541259342	64.09307317571	64.3455250356979	63.9679176344528	64.1869349188659	63.9828860649799	64.052303046981	64.1854954864951	64.0709847134212	63.7842552510498	64.1777882262623
SHIMS2	SW00000000039202	23	20-24	1	2	1	2	Secondary	Missing	Unemployed	No	Missing	0	2	99	99	99	99	2	99	99	99					82	2	95.2299928390354	95.4808887550291	94.8594038152146	94.8466324066042	95.3272629777807	95.0111128838514	95.6476868716201	95.1771370282103	94.8866196133256	95.5510153965101	95.0441327342333	95.1529009131463	94.9671481699995	95.1741569847454	94.9340086574095	95.4029690408215	95.4359053834054	95.3499926405551	95.7991406589974	94.8202145945973	95.2751212221165
SHIMS2	SW00000000039401	25	25-29	2	1	2	1	Secondary	Not married, ever had sex	Employed	Missing	Never	1	2	99	99	99	99	2	99	99	99					63	1	57.7253628937414	57.6516718183555	57.8098222678023	57.9027065191868	57.522970093448	57.6337329810935	57.7877573787306	57.8036993989101	57.7256400220724	57.8137885716251	57.5499858236052	57.8377856003019	57.7720174515324	57.6360197887799	57.6074044935052	57.9383118738598	57.7078598347214	57.55294475382	57.6528024417733	57.7082220203357	58.0453350187943
SHIMS2	SW00000000039501	42	40-44	2	1	1	1	Secondary	Married or living together	Employed	No	Missing	1	2	99	99	99	99	2	99	99	99					33	1	76.4770466391095	75.144775702288	76.8320797969788	75.8809738873799	75.92991194977	76.6249232686132	76.7882319306461	76.9409130277726	76.5656751591679	76.4355359365568	76.922245493174	76.1148346942359	76.0224275892882	76.4350245764573	76.5738305414026	76.5382152328332	76.8868426025208	76.3061243217801	76.5117605525643	76.1447507898453	76.8036629021715
SHIMS2	SW00000000039502	32	30-34	2	1	2	1	Primary	Missing	Employed	Missing	Missing	1	99	99	99	99	99	2	99	99	99					33	1	83.1772041529762	83.482000964121	83.936005733438	82.8677395002926	83.3121545251369	82.9666744527044	83.3329149710331	82.4043525129412	83.0379024583362	83.1685348156929	83.275952018486	83.9166556274857	83.2872494572868	83.2243174628453	83.3794678415919	83.0376666834776	83.2659775754374	82.8925373211357	83.3373481178398	83.0515941611186	83.7255785319633
SHIMS2	SW00000000039801	33	30-34	2	1	1	2	Secondary	Not married, ever had sex	Employed	No	Sometimes	1	1	1	2	1	1	1	1	1	1					119	2	54.1572444093522	53.99189265643	53.6815824178584	53.8469271704647	53.8769886180426	54.2855839663607	54.2623667614509	54.4325456875285	54.2407858762982	54.0368641466922	53.9091497696653	54.1788051052718	54.1011856571695	54.3946343555849	54.1662647822657	54.1156233833763	54.1507625602827	54.2619177761753	54.0725392287533	54.2659011728315	54.1631040597422
SHIMS2	SW00000000040001	48	45-49	2	1	2	2	Did not attend	Not married, ever had sex	Unemployed	Missing	Missing	1	2	99	99	99	99	2	99	99	99					55	2	59.1047909473606	58.9323931115194	59.7128839603852	58.8832099295284	59.056700945027	58.3167208582047	59.1949565923544	58.6554996648001	59.0826819641888	59.2529020757095	59.2728353929553	59.3896387722166	59.4949715617408	59.1047144727968	59.3339487831025	59.1792654866844	59.3224634592057	59.3454842181656	59.1927076251289	58.9757391858077	59.33383538714
SHIMS2	SW00000000040002	22	20-24	1	2	1	2	Secondary	Missing	Unemployed	No	Missing	0	2	99	99	99	99	2	99	99	99					55	2	68.0202325234341	68.2141623370239	67.8074737053943	67.8442107683522	68.1655911900566	67.6267357977882	68.3156843694583	68.0403788218723	67.5007564996403	68.2024360928122	67.8653236459491	67.9810352411948	68.0178293935746	68.4292980453354	67.9340147749966	68.1307021496457	68.2205881463299	68.0372269959452	68.1515962969568	67.6509631073401	68.0275861758112
SHIMS2	SW00000000040003	18	18-19	1	2	2	2	Secondary	Missing	Unemployed	Missing	Missing	0	2	99	99	99	99	2	99	99	99					55	2	49.0851423607293	48.9139555140888	49.070327408455	49.0178245223631	49.2382708472053	48.9624487872458	49.4798777325762	49.0037982555412	48.87863291536	49.1851759942499	48.9021639875174	48.9835170160289	49.087776268157	49.0720811566762	49.1928846518903	49.1974446216942	49.0797810294746	49.0965514528384	49.0135941611775	49.1340187488061	48.8574372436378
SHIMS2	SW00000000040005	18	18-19	1	2	2	2	Primary	Missing	Unemployed	Missing	Sometimes	1	2	99	99	99	99	2	99	99	99					55	2	49.0851423607293	48.9139555140888	49.070327408455	49.0178245223631	49.2382708472053	48.9624487872458	49.4798777325762	49.0037982555412	48.87863291536	49.1851759942499	48.9021639875174	48.9835170160289	49.087776268157	49.0720811566762	49.1928846518903	49.1974446216942	49.0797810294746	49.0965514528384	49.0135941611775	49.1340187488061	48.8574372436378
SHIMS2	SW00000000040101	33	30-34	2	1	1	1	Primary	Not married, ever had sex	Employed	No	Missing	1	2	99	99	99	99	2	99	99	99					39	2	95.6660420114577	95.3473446845606	95.3406657147825	95.3756611666158	95.1188264006663	95.9920940127601	95.7044015979478	96.0970328054735	95.8931459532301	95.4533963462181	95.0744664336917	95.5832727441444	95.4913957610143	95.8963657443312	95.8175724498449	95.4565801877184	95.6033091752866	95.8643385261343	95.2247290954875	95.8571431710466	95.5123123039371
SHIMS2	SW00000000040102	34	30-34	2	1	2	1	Primary	Married or living together	Unemployed	Missing	Missing	1	2	99	99	99	99	2	99	99	99					39	2	73.3659496722018	73.6267133709284	73.4307301600554	73.1039499326693	73.3664631432657	73.3360354388871	73.515655166425	73.1896447828721	73.292425323669	73.3688852922004	73.5818027139327	73.8688695931658	73.4606062970314	73.3471373133791	73.6220066690659	73.24139323035	73.3780473349069	73.111290559942	73.5700065339293	73.3132115201082	73.7934035972178
SHIMS2	SW00000000040202	29	25-29	2	1	2	2	Secondary	Not married, ever had sex	Unemployed	Missing	Never	1	2	99	99	99	99	2	99	99	99					41	2	54.7082753445943	54.6146222649912	54.8253409277002	54.9362150887406	54.5588130374162	54.6603690711114	54.7900246365102	54.7432222533845	54.7702820185249	54.7922799149803	54.6641617145815	54.8202124939628	54.7622703905422	54.6035523806591	54.658500722368	54.8791001289708	54.7222146155497	54.6559744807684	54.6829537871238	54.7355576151727	54.9808204710937
SHIMS2	SW00000000040301	46	45-49	2	1	1	2	Primary	Not married, ever had sex	Employed	Yes	Missing	1	2	99	99	99	99	2	99	99	99					2	2	60.8338569870869	60.8853178998562	0	60.657820998546	61.3324412296497	61.6462170016809	61.3709063648897	60.2953749186938	60.8082627299808	60.8355215466696	61.0197413790112	60.8605138942903	60.8807564954775	61.1312497922154	61.1228708893228	61.3384522238678	61.1406340770547	60.8964259453004	61.1175375729809	60.6845521587606	60.4216089048304
SHIMS2	SW00000000040302	43	40-44	2	1	2	2	Primary	Not married, ever had sex	Unemployed	Missing	Missing	1	2	99	99	99	99	2	99	99	99					2	2	59.7262995044505	59.6342426053632	0	59.7375593573244	60.1737597278746	59.9915567062903	60.2668245916017	59.850541470128	59.7237521840928	59.7260902192662	59.8701285283416	59.5532717362346	59.6255230561498	59.8772493451681	59.8427582243812	59.6790122274188	59.3579018709558	59.9059095737561	59.9911086934339	59.5958425653607	59.6141731381028
SHIMS2	SW00000000040309	20	20-24	1	2	1	2	Secondary	Missing	Employed	Yes	Missing	0	2	99	99	99	99	2	99	99	99					2	2	72.3051601579089	72.3695015368131	0	72.0360097494581	72.3539930596826	72.4131539420035	72.7140254094478	72.2160847815665	71.7767468050452	72.4796831921133	72.3597054849354	72.2490847347989	72.229423839281	72.7598393077846	71.991787966931	72.759551663337	72.4506808451677	72.2661220002699	72.2472458935745	71.8830461467761	72.2650187257215
SHIMS2	SW00000000040401	27	25-29	2	1	1	2	Secondary	Married or living together	Employed	No	Missing	1	2	99	99	99	99	2	99	99	99					9	1	81.1864504830223	81.126335446022	81.3540516037634	81.1168519007122	80.8883726718414	81.2599826929214	81.6485807303658	81.6759431635074	80.8330709967747	0	81.0120579020534	81.1160636272864	81.4674459059309	81.4248120485025	81.725515677409	81.1008728258417	81.6075419338065	81.0266484819948	81.0413012344999	81.1497656872494	81.3648537436116
SHIMS2	SW00000000040402	25	25-29	2	1	2	2	Secondary	Married or living together	Employed	Missing	Missing	1	2	99	99	99	99	2	99	99	99					9	1	68.0981255389765	67.9815508684764	68.2438429231277	68.3818535346851	67.9120823326526	68.0384942052305	68.1998829697956	68.1416257035677	68.1753083461293	0	68.0432150981763	68.2374593052514	68.1653358722265	67.9677716299937	68.0361685781388	68.3107596887165	68.1154764464483	68.0330240389168	68.0666065304059	68.1320851451811	68.4373760842092
SHIMS2	SW00000000040501	26	25-29	2	1	1	2	Secondary	Missing	Employed	No	Always	1	2	99	99	99	99	2	99	99	99					11	2	85.3651709611273	85.4588305727837	85.196404914869	85.2831045053436	85.2187838807466	85.4335367507706	85.8320844872625	85.8798581546827	84.7893118720322	85.0176189857937	85.0631090313419	134.991862979772	85.8108588504357	85.6575893958047	86.0772842063319	85.2555617271324	85.7546986227729	85.1716971707854	85.1698156554934	85.2979861986858	85.5668301951335
SHIMS2	SW00000000040502	26	25-29	2	1	2	2	Secondary	Married or living together	Unemployed	Missing	Always	2	1	1	2	1	1	1	1	1	1					11	2	69.7532390249991	69.6338310267422	69.9024980456601	70.0438629819157	69.5626740698409	69.6921583617174	69.857469653057	69.7977964537733	69.8322977472963	69.8603451408549	69.696993995172	110.502183234801	69.8220828940929	69.6197168861861	69.6897762106504	69.97104121198	69.7710116433583	69.6865552439316	69.7209539522272	69.78802401372	70.1007349976662
SHIMS2	SW00000000040503	22	20-24	1	2	1	2	Primary	Missing	Employed	No	Always	1	99	99	99	99	99	2	99	99	99					11	2	91.8275613498741	92.089367303696	91.5403361715487	91.5899313401835	92.0237960785985	91.2963393387941	92.2264224167981	91.8547589260535	91.1262668280083	92.0735368313525	91.6184338017436	145.091343328181	91.8243171158216	92.3798012925348	91.7111670758414	91.9766957471249	92.0980421696348	91.8505039495863	92.0049029220034	91.329046294823	91.8374888073342
SHIMS2	SW00000000040504	18	18-19	1	2	1	2	Secondary	Missing	Unemployed	No	Always	1	2	99	99	99	99	2	99	99	99					11	2	66.13794210393	66.2633783070028	65.8728484920684	66.0533161352058	66.1143125615365	66.063387513779	66.7840953086578	66.3366678368085	65.9413993757992	66.1462631574319	65.6032810942895	104.359504868346	66.3040709013074	66.4496735603013	66.3761215933289	66.2238497284014	66.3107234230865	65.9742047419709	66.2480134482178	66.3569376706256	66.1194604395389
SHIMS2	SW00000000040603	37	35-39	2	1	1	2	Primary	Missing	Unemployed	No	Missing	0	2	99	99	99	99	2	99	99	99					57	2	58.8155740429148	58.6533758987402	59.4548607783067	59.3829866033988	59.0478604116761	59.1439515770898	58.7466766597312	59.056503699646	58.4494230992237	58.5652441579045	58.517492092485	58.8398514652337	58.6991334920323	58.5044381425332	59.2622966518316	58.6157874782869	58.5409234460082	58.6189093776521	58.597994696373	58.5876990273656	58.2032262123954
SHIMS2	SW00000000040701	43	40-44	2	1	2	2	Secondary	Not married, ever had sex	Employed	Missing	Never	1	2	99	99	99	99	2	99	99	99					77	2	68.6020902595596	68.5278814882007	68.9523174845375	68.5523785553991	69.0703001151283	68.8507998126873	69.1994531491478	68.7356384801437	68.55838997387	68.606543457273	68.7409158058466	68.4121194451634	68.4777993107864	68.7023140875279	68.719651138395	68.6137712233242	68.198754206765	68.6693559514112	68.8599771488914	68.4576347862365	68.4583291461149
SHIMS2	SW00000000040703	20	20-24	1	2	2	2	Secondary	Missing	Unemployed	Missing	Missing	0	2	99	99	99	99	2	99	99	99					77	2	60.7302569796041	60.7122159123428	60.8951782651146	60.484241654518	60.7666510433607	60.6998535622844	60.9936005498126	60.5281375369816	60.586260994302	60.7998025895009	60.6967323141888	60.6218228727078	60.5757944859756	60.8203084691683	60.9989194841312	60.8324718783224	60.7712218857969	60.6267382940547	60.8518772219973	60.7645254260981	60.7851198657801
SHIMS2	SW00000000040903	33	30-34	2	1	1	1	Tertiary	Not married, ever had sex	Employed	Yes	Missing	1	2	99	99	99	99	2	99	99	99					33	2	94.7941987460746	94.4784058365894	94.4717877349595	94.5064642591111	94.251970132079	95.1172793038478	94.8322087461656	95.2212617469748	95.0192329979339	94.5834910066366	94.2080144353935	94.7121837885119	94.6211441174237	95.0224234457787	94.9443482263974	94.5866458325039	94.7320376195675	94.9906881045521	94.3569076928848	94.9835583236404	94.641870039446
SHIMS2	SW00000000041001	29	25-29	2	1	1	2	Primary	Divorced/separated/widowed	Unemployed	Yes	Sometimes	1	2	99	99	99	99	2	99	99	99					19	1	60.5694137542854	60.6154356816336	60.5981516698238	60.5238234252161	60.3773581235951	60.7758872736332	60.8174278618026	60.9346013504619	60.3057738465488	60.3068733138562	60.4246823261682	60.5169014130934	60.8584110299038	60.7472441705284	60.9640605884267	60.5072931246724	60.7680450161597	60.4564467544963	60.4720448555392	0	60.7135623773751
SHIMS2	SW00000000041101	49	45-49	2	1	2	2	Secondary	Not married, ever had sex	Unemployed	Missing	Missing	1	1	1	2	1	1	1	1	1	1					101	1	54.7527188176683	54.5857003144749	54.8665159881008	54.5459834225444	54.6136829182051	54.1430909121378	54.8414373147311	54.7608887697971	54.7399063431889	54.8938855707441	54.9028383408554	54.8931766541426	55.1093916655369	54.7859858939704	54.9735655166644	54.7988057613984	54.8582586549324	54.9723326998951	54.8742587617346	54.6286863425942	54.965731737006
SHIMS2	SW00000000041102	24	20-24	1	2	1	2	Secondary	Missing	Employed	No	Sometimes	3	2	99	99	99	99	2	99	99	99					101	1	74.919586182869	75.133186472719	74.6852470456306	74.7257103820861	75.0796887104177	74.4861767287107	75.2450059766557	74.9417759385653	74.3474192364954	75.120270824959	74.7489647579389	74.8764130848669	74.9169393013759	75.3701435903576	74.8246232902865	75.0412608431063	75.1402640576703	74.9383044200859	75.0642743026627	74.5128614361663	74.9276857228527
SHIMS2	SW00000000041103	20	20-24	1	2	2	2	Secondary	Missing	Unemployed	Missing	Missing	0	2	99	99	99	99	2	99	99	99					101	1	58.7441594851384	58.7267084255647	58.9036872523563	58.5061897446597	58.7793633323138	58.7147503687482	58.9988907748958	58.5486500741301	58.6048726856663	58.8114307038431	58.7117311966742	58.6392715629403	58.594748469749	58.8312659676058	59.0040357609611	58.8430315895999	58.7837846917877	58.6440262323572	58.8618023088493	58.777307230369	58.7972281579159
SHIMS2	SW00000000041201	38	35-39	2	1	2	2	Secondary	Married or living together	Employed	Missing	Missing	0	2	99	99	99	99	2	99	99	99					53	2	66.7621379675674	66.455908354187	66.646269412628	66.8954433378439	66.8568362909647	67.1060875126218	66.9186124227028	66.5507277637555	66.5738333856378	66.9143908638074	67.1000648561015	66.6080341040117	66.7635862916663	66.8449125538374	66.8953664242765	66.6513151934718	66.7753666411034	66.83297565416	66.6954172519745	66.6059343131754	66.55341664638
SHIMS2	SW00000000041202	20	20-24	1	2	2	2	Secondary	Missing	Unemployed	Missing	Sometimes	2	2	99	99	99	99	2	99	99	99					53	2	69.0550610651428	69.0509066787158	69.2055362294217	68.7465928787925	69.1269861881102	69.1550769632239	69.2919683181102	68.916310673357	68.9413725380856	69.1260692294019	68.9959296966535	68.9508208833379	68.8784554972574	69.1431932379285	69.3732245212611	69.2673544624569	69.1025591120553	68.9213312541165	68.8951741816278	69.0253694566424	69.1389046084645
SHIMS2	SW00000000041204	21	20-24	1	2	2	2	Primary	Divorced/separated/widowed	Unemployed	Missing	Sometimes	1	2	99	99	99	99	2	99	99	99					53	2	66.0330701413708	66.0134537735315	66.2123919383719	65.7655733773983	66.072642043159	66.0000119741859	66.319408209209	65.8133021378184	65.8765007891165	66.108688298855	65.9966181865638	65.915167841224	65.8651203716307	66.130984700315	66.3251915794828	66.1442101877372	66.0776120000504	65.9205124647892	66.1653099571723	66.0703308223479	66.0927235166601
SHIMS2	SW00000000041401	43	40-44	2	1	2	2	Secondary	Not married, ever had sex	Unemployed	Missing	Missing	1	2	99	99	99	99	2	99	99	99					78	1	60.3304232965715	60.2374352538603	60.6817721960565	60.3417970414004	60.7824095222633	60.598363540689	60.8764157250463	60.4559219536575	60.327850210398	60.3302118944947	60.4757071324307	60.1556453748664	60.2286275075347	60.4828999753982	60.448059981387	60.2826577148507	59.9582993686771	60.5118500984903	60.5979109962405	60.1986468024213	60.2171627865351
SHIMS2	SW00000000041501	32	30-34	2	1	2	1	Secondary	Not married, ever had sex	Employed	Missing	Never	1	2	99	99	99	99	2	99	99	99					33	2	75.8040667596659	76.106666479165	75.819768473896	75.4510498087179	75.7457527195173	75.7191853160015	75.9273934638705	75.6761850299078	75.6427286823379	75.8068224411123	75.8572799898395	76.3161951046556	75.8883151761237	75.8124560381576	75.9823214638862	75.7181103199934	75.7742711811708	75.3873837825301	75.9545099042444	75.6893378055165	76.2883042933512
SHIMS2	SW00000000041502	21	20-24	1	2	2	1	Secondary	Missing	Unemployed	Missing	Sometimes	1	2	99	99	99	99	2	99	99	99					33	2	80.7761339581115	80.7976255573127	80.9354690099853	80.3807193461038	80.821080072056	80.6867448674585	81.0334218061432	80.599953215701	80.5840587937684	80.8705630767623	80.7344418530007	80.6599421224291	80.5525241822433	80.8423853901759	81.1206085211109	80.9601226839659	80.8547362880692	80.4849058874649	80.813768306213	80.7198745923432	80.8185254559697
SHIMS2	SW00000000041602	38	35-39	2	1	1	1	Primary	Not married, ever had sex	Employed	No	Always	1	1	1	2	1	1	1	1	1	1					63	2	55.8900541777339	55.6679007594864	56.2817455820744	56.2708383394288	56.1133558036221	56.0038724171616	55.999476725712	56.1513028780483	55.4960500981082	55.6201411631432	55.709958286585	55.9838203822869	55.7507838432117	55.7039720070535	56.241803703595	55.7779380735386	55.7647175325658	55.6896263417929	55.8437761829461	55.6547699557933	55.3930949359823
SHIMS2	SW00000000041701	45	45-49	2	1	2	2	Secondary	Not married, ever had sex	Employed	Missing	Missing	1	2	99	99	99	99	2	99	99	99					89	1	56.6234774550929	56.4767363341281	56.700627725162	56.3581769513122	56.4423083674182	55.9475419226861	56.6959828815146	56.6243829691446	56.5765788595472	56.77335154992	56.7569471333527	56.776012880052	56.9852315329562	56.5976126621184	56.8384670599976	56.7257001398957	56.7491060886555	56.7357213503097	56.7110593733341	56.4996542628414	56.8313394073587
SHIMS2	SW00000000041901	29	25-29	2	1	2	1	Primary	Not married, ever had sex	Unemployed	Missing	Missing	1	1	1	2	1	1	1	1	1	1					65	2	58.4083519379485	58.3083648336379	58.5333350001051	58.6517078966747	58.2487810689322	58.3572056266455	58.4956301674819	58.4456624057873	58.4745522999711	58.498037976863	58.3612547774034	58.5278597157767	58.4659988227528	58.2965462614766	58.3552109161513	58.5907300893843	58.4232339615289	58.352513817632	58.3813178113737	58.4374793862472	58.6993300681725
SHIMS2	SW00000000041903	33	30-34	2	1	1	1	Secondary	Not married, ever had sex	Employed	No	Missing	1	1	2	2	1	2	1	1	2	2					65	2	60.989987666724	60.8037743266367	60.4543138282352	60.5426769949708	60.4794227917827	61.1345191709479	61.1083727697314	61.3000223027866	61.0840691343885	60.8544196404143	60.7105921919411	59.9862918273702	60.9268562677483	61.3712619339988	60.0624265200046	60.9431155282201	60.771744873847	61.107867138274	60.8945956655915	61.112353099766	60.9965865993122
SHIMS2	SW00000000042001	28	25-29	2	1	1	2	Primary	Missing	Unemployed	No	Missing	Missing	2	99	99	99	99	2	99	99	99					134	2	62.9257550053369	62.9811997233227	62.7532433275617	62.7746360376121	62.7479196325019	63.1969976446073	63.2726157809262	63.2512792638561	62.7551723505953	62.7128356297609	62.7235630557285	62.9267268439444	63.0819279272005	62.7270528235212	63.3337459651601	62.8570257322544	63.1635229549926	62.8465499741063	63.0352339674324	62.9474018442354	63.0974740914326
SHIMS2	SW00000000042101	34	30-34	2	1	1	2	Secondary	Not married, ever had sex	Employed	No	Never	1	2	99	99	99	99	2	99	99	99					53	1	66.1177730279633	65.8170865605072	65.6412122189936	65.7320431060805	65.7425855372002	66.1091245597943	66.3515080745953	66.4538740911413	66.2197644754641	65.9328326817854	65.8308170723923	66.1440953642397	65.9632050760125	66.4075901107068	66.1369474867873	66.0650767289652	66.2355403077015	66.2387106734627	66.0024398526663	66.2275443569434	66.112891571217
SHIMS2	SW00000000042102	29	25-29	2	1	1	2	Primary	Missing	Unemployed	No	Sometimes	1	2	99	99	99	99	2	99	99	99					53	1	75.2883904203472	75.2326426404051	75.4438155995264	75.2238480588265	75.0119674644191	75.3565806379811	75.7169476768851	75.7423222749487	74.9606833637034	74.9189001230758	75.1266671691855	75.2231170521488	75.5489719949869	75.5094354161108	75.7882934284914	75.2090298370635	75.6788902803694	75.1401977678575	75.1537860223602	75.2543707137311	75.4538329819521
SHIMS2	SW00000000042201	49	45-49	2	1	1	2	Secondary	Not married, ever had sex	Unemployed	No	Sometimes	2	1	1	2	1	1	1	1	1	1					100	2	57.322428765232	57.3778183973536	57.8441389128189	57.2276100471771	57.7632060923019	57.6717730984281	57.7658707786075	56.9019558841421	57.4173315350201	57.2910002252752	57.4033820137379	57.2949936675951	57.3242104357927	57.5588510597945	57.6746211857175	57.5434694017718	57.7009375332504	57.4438850608948	57.7761840113778	57.2244629807192	56.9623899417173
SHIMS2	SW00000000042301	33	30-34	2	1	2	1	Secondary	Not married, ever had sex	Employed	Missing	Sometimes	1	2	99	99	99	99	2	99	99	99					106	2	107.301347849889	107.729680512623	107.323573769585	106.801649136221	107.21880379422	107.181197392242	107.47591792446	107.120330095104	107.072972329988	107.305248542109	107.376671662517	108.026270192957	107.420602251751	107.313222950106	107.553669009439	107.179675725589	107.259171936786	106.711529295503	107.514301493118	107.138947968934	107.986790495185
SHIMS2	SW00000000042302	22	20-24	1	2	2	1	Tertiary	Missing	Unemployed	Missing	Missing	Missing	2	99	99	99	99	2	99	99	99					106	2	114.339354315754	114.369775870432	114.564894534856	113.77964132618	114.402975949962	114.212823242685	114.703547611171	114.089968868061	114.067470168854	114.473019594421	114.280338760728	114.174883712648	114.022832638637	114.433133822071	114.826961201372	114.599792035223	114.450616630682	113.927118325683	114.392626078727	114.25971867041	114.399359867593
SHIMS2	SW00000000042304	22	20-24	1	2	1	1	Secondary	Missing	Unemployed	Yes	Always	1	99	99	99	99	99	2	99	99	99					106	2	143.450482547718	143.859468584781	143.001787299527	143.079263503492	143.757035026237	142.62062217999	144.073572300714	143.492969850764	142.354939596442	143.834738657695	143.123789262474	143.367817892759	143.445414494799	144.313176548215	143.268654624485	143.683456188046	143.873020220985	143.486322843935	143.727520658322	142.671716084217	143.465990947834
SHIMS2	SW00000000042401	35	35-39	2	1	1	2	Secondary	Missing	Employed	No	Sometimes	1	2	99	99	99	99	2	99	99	99					15	1	63.8376912314985	63.6616433867799	64.5315650886602	64.4535537547585	64.089811961893	64.1941081155491	63.7629108702438	64.0991932789612	63.4402755594111	63.5659862933873	63.5141567965657	63.8640416431898	63.7113081084053	63.4999882019386	64.3225583851091	127.241690767134	63.5395888957281	63.6242338542395	63.6015333197735	63.5903585289155	63.17305652603
SHIMS2	SW00000000042402	31	30-34	2	1	1	2	Secondary	Missing	Unemployed	No	Always	2	2	99	99	99	99	2	99	99	99					15	1	69.0582171860543	68.8281599081036	68.823338576147	68.8486006593524	68.6631999604738	69.2935835652466	69.085907729107	69.3693354808278	69.2221561659156	68.9047151677307	68.6311779370966	68.9984687328073	68.9321457145032	69.2244804288252	69.1676021015836	137.814026959575	69.0129323834858	69.2013610173433	68.7396476857667	69.196166923557	68.9472446893701
SHIMS2	SW00000000042403	23	20-24	1	2	1	2	Primary	Missing	Employed	No	Always	1	2	99	99	99	99	2	99	99	99					15	1	73.8283128573631	74.0388018606923	73.5973870872109	73.6372610376062	73.9860833429644	73.4012164142669	74.1489926097448	73.8501793986675	73.2644800537434	74.0260743413324	73.6601766918861	73.7857686156138	73.8257045301563	74.2723074779297	73.7347331874713	147.896430426431	74.0457763540482	73.8467584460776	73.9708934603685	73.4275124341853	73.8362944200276
SHIMS2	SW00000000042404	23	20-24	1	2	1	2	Primary	Missing	Unemployed	No	Sometimes	1	2	99	99	99	99	2	99	99	99					15	1	73.8283128573631	74.0388018606923	73.5973870872109	73.6372610376062	73.9860833429644	73.4012164142669	74.1489926097448	73.8501793986675	73.2644800537434	74.0260743413324	73.6601766918861	73.7857686156138	73.8257045301563	74.2723074779297	73.7347331874713	147.896430426431	74.0457763540482	73.8467584460776	73.9708934603685	73.4275124341853	73.8362944200276
SHIMS2	SW00000000042702	21	20-24	1	2	2	2	Secondary	Not married, ever had sex	Unemployed	Missing	Missing	1	2	99	99	99	99	2	99	99	99					31	3	55.5265394484094	55.5231989444946	55.6674678807508	55.306710110575	55.5987610857744	55.5136260680274	55.7170343914969	55.4149715345717	55.4196849953312	55.5738002341377	55.5247892699412	55.4588915606425	55.4264239560722	55.5371146669614	55.7773652881468	55.6209241339627	55.5304410134001	55.4159478423958	55.5491222219763	55.4772788248522	55.5563765966379
SHIMS2	SW00000000042805	21	20-24	1	2	1	2	Secondary	Missing	Unemployed	No	Sometimes	2	2	99	99	99	99	2	99	99	99					87	2	76.5413565158719	76.7595805714265	76.3019446829607	76.3432839217267	76.7049247530253	76.0985651279548	76.8738206113455	76.5640266090783	75.9568039781405	76.7463853410442	76.3670416807239	76.4972488578556	76.5386523378279	77.0016670556721	76.4443379792346	76.665665044825	76.7668113635415	76.5604799432848	76.6891766724556	76.1258274743044	76.5496313850896
SHIMS2	SW00000000043002	44	40-44	2	1	2	2	Primary	Not married, ever had sex	Unemployed	Missing	Missing	1	2	99	99	99	99	2	99	99	99					133	1	63.5914015735625	63.493387343884	63.961741573495	63.6033900917145	64.067818545517	63.873824515925	64.1669059688257	63.7236836803939	63.5886894070103	63.5911787447868	63.7445382870719	63.4071765607409	63.4841035215114	63.7521199173773	63.7153967530279	63.5410541680143	63.1991636139921	63.7826348516767	63.8733475105572	63.4525023002014	63.4720191097474
SHIMS2	SW00000000043009	23	20-24	1	2	2	2	Primary	Married or living together	Unemployed	Missing	Sometimes	1	2	99	99	99	99	2	99	99	99					133	1	68.0400804752706	68.0359871505748	68.781980180739	67.770710080759	68.2408884386022	67.8687557780552	68.2735056335203	67.3745151521466	67.9091451485096	68.1100449519659	68.0379358740581	68.0862329048494	67.8660706798123	68.1269172695084	68.3357087017821	68.1579422586379	68.2057870195572	67.9361833143267	68.067752535264	67.9929193021206	68.0896434731576
SHIMS2	SW00000000043010	26	25-29	2	1	2	2	Secondary	Not married, ever had sex	Unemployed	Missing	Never	1	2	99	99	99	99	2	99	99	99					133	1	57.9652259607593	57.8659974274721	58.0892608153443	58.2067356536102	57.8068657062342	57.9144676805927	58.0518420375445	58.0022533656974	58.0309240812507	58.0542315796257	57.9184861117047	58.083827070293	58.0224354966004	57.8542685191373	57.9124881033458	58.1462204659546	57.9799950790612	57.909811466873	57.9383969336841	57.9941324281783	58.2539965305229
SHIMS2	SW00000000043101	33	30-34	2	1	1	2	Secondary	Missing	Unemployed	No	Never	5	99	99	99	99	99	2	99	99	99					99	1	53.7851097325771	53.6208941733775	53.3127161924861	53.4769247994716	53.5067796836027	53.9125674205008	53.8895097496873	54.0585193127306	53.868077154866	53.6655566477144	53.5387198439269	53.8065222768931	53.7294361810422	54.0208684837246	53.7940681231354	53.7437747002336	53.7786724227163	53.8890638495574	53.7009865929471	53.8930198748058	53.7909291191183
SHIMS2	SW00000000043301	38	35-39	2	1	2	2	Secondary	Not married, ever had sex	Unemployed	Missing	Sometimes	1	2	99	99	99	99	2	99	99	99					96	2	80.3447809319885	80.0111213912843	80.1511807967098	80.4174787560381	80.396288032893	80.7011821347783	80.4998478317866	80.1478493583485	80.0278467145323	80.5277146429695	80.5710930913801	80.1514430048587	80.3321763663194	80.4739336675071	80.4137689672961	80.256712575821	80.3158706770541	80.266530841023	80.2007146543903	80.0930549705	80.1383227468535
SHIMS2	SW00000000043501	36	35-39	2	1	1	2	Secondary	Not married, ever had sex	Employed	No	Always	1	1	2	2	2	2	1	2	3	2					1	1	47.5223163358973	94.8174781817283	47.7794343737266	47.8378577255211	47.7361626017146	47.7358044195102	47.537899844364	47.7444514467204	47.1873016935771	47.3406768040573	47.3577214784811	47.602044067422	47.4657929322684	47.3640939847179	47.8155010509575	47.4283380333112	47.3257743797034	47.3738776105447	47.4915431035262	47.3246538390178	47.0822624662952
SHIMS2	SW00000000043601	42	40-44	2	1	2	1	Secondary	Married or living together	Employed	Missing	Sometimes	1	1	1	2	1	1	1	1	1	1					112	2	60.74758924602	60.6539582201669	61.1013676129152	60.7590416367261	61.2027008146595	61.0173822128639	61.2973570408419	60.8739556869467	60.7449983677629	60.7473763821642	60.8938776740239	60.5716027898199	60.6450895710387	60.9011202532438	60.8660393516045	60.6994933802873	60.3728921979119	60.9302705573545	61.0169265392126	60.6149015587554	60.6335455750903
SHIMS2	SW00000000043602	21	20-24	1	2	2	1	Secondary	Missing	Unemployed	Missing	Always	1	2	99	99	99	99	2	99	99	99					112	2	58.1032703812259	58.1187295538568	58.2178820511163	57.818843769201	58.1356006758703	58.0389717047624	58.288340706673	57.9765413981632	57.9651083442419	58.1711944120501	58.073280735308	58.0196921593684	57.94242510886	58.1509258542196	58.3510551871165	58.2356157431735	58.1598100075528	57.8937864346414	58.1303412324318	58.0628023248764	58.1337631089813
SHIMS2	SW00000000043902	48	45-49	2	1	2	1	Secondary	Not married, ever had sex	Employed	Missing	Missing	1	99	99	99	99	99	2	99	99	99					34	1	63.9012256737142	63.7356240909815	63.9882919762453	63.6018264116874	63.6967711386535	63.1384129511741	63.9830501363678	63.9022475724101	63.8482992574565	64.0703629077137	64.0518500509938	64.0733662954426	64.3094755729942	63.8720365096579	64.1438476368638	64.0165869186278	64.0430012061464	64.0278961432986	64.0000643917513	63.7614876338175	64.1358038755077
SHIMS2	SW00000000044002	25	25-29	2	1	2	1	Secondary	Not married, ever had sex	Employed	Missing	Missing	1	1	1	2	1	1	1	1	1	1					110	1	67.7810231355462	67.6944951999001	67.8801951892199	67.989259719548	67.5433738529525	67.6734314476337	67.8542866339215	67.8730057269587	67.7813485391621	67.8848524164368	67.5750956774507	67.9130296867802	67.83580483812	67.6761166133377	67.6425165821936	68.0310674665739	67.7604710733519	67.5785700482868	67.6958227759983	67.7608963510855	68.156733861711
SHIMS2	SW00000000044003	22	20-24	1	2	2	1	Secondary	Missing	Unemployed	Missing	Sometimes	1	2	99	99	99	99	2	99	99	99					110	1	68.2081869692652	68.226334693658	68.3427311034844	67.8742948594969	68.2461399238478	68.1327059142863	68.4254434382684	68.0594181630612	68.0459967519362	68.2879238750153	68.172981732753	68.110073404476	68.0193686060531	68.2641303506057	68.499064784876	68.3635489158994	68.2745595740838	67.9622710319704	68.2399657945938	68.1606809900723	68.2439827801085
SHIMS2	SW00000000044005	27	25-29	2	1	1	1	Secondary	Missing	Employed	No	Sometimes	1	2	99	99	99	99	2	99	99	99					110	1	86.6036302628629	86.6799378710285	86.3662054189846	86.395647836503	86.3588785093821	86.9769368245546	87.081008760098	87.0516436800082	86.3688603000831	86.3105930021004	86.3253569732611	86.6049677875606	86.8185683590526	86.3301598804268	87.1651411773068	86.5090393508625	86.9308661871453	86.4946217457769	86.7543042683488	86.6334224335276	86.8399642764961
SHIMS2	SW00000000044101	31	30-34	2	1	2	2	Primary	Divorced/separated/widowed	Employed	Missing	Sometimes	3	1	2	2	1	2	1	1	2	2					52	2	54.7024762764391	54.8969046196566	54.7507773359336	54.5071263273108	54.7028591262327	54.6801718880199	54.8140983747393	54.5710213703271	54.6476556961927	54.7046651076891	54.8634187292695	55.0774590193655	54.7730533192945	54.6884495703608	54.8933952498724	54.6096055941141	54.7114964296584	54.5125995814707	54.8546233649395	54.6631541177721	55.0211907249937
SHIMS2	SW00000000044102	23	20-24	1	2	2	2	Secondary	Missing	Unemployed	Missing	Always	1	99	99	99	99	99	2	99	99	99					52	2	59.7925609806615	59.7747984736671	59.9549358249538	59.5503442165809	59.8283931075902	59.7626270025339	60.0518384358161	59.5935623315624	59.6507883427647	59.8610327824865	59.7595539475796	59.6858011335698	59.6404834409171	59.8812220443381	60.0570752439643	59.8931976462827	59.8328933746512	59.6906406591251	59.9123033647951	59.8263003105872	59.8465767650564
SHIMS2	SW00000000044201	49	45-49	2	1	2	2	Primary	Not married, ever had sex	Employed	Missing	Never	1	1	2	2	1	2	1	1	2	2					123	1	56.2599697848275	56.0883535409938	56.3768996014353	56.0475433093158	56.1171064591019	55.6335598405223	56.3511305540439	56.2683646421028	56.2468046043096	56.4050226230092	56.4142218479395	56.4042941911169	56.6264612409135	56.2941526482177	56.4868960248555	56.3073254251997	56.3684149576662	56.485629270698	56.3848555207047	56.132522902724	56.4788465943176
SHIMS2	SW00000000044202	26	25-29	2	1	2	2	Secondary	Missing	Unemployed	Missing	Sometimes	1	1	1	2	1	1	1	1	1	1					123	1	62.7283894964177	62.6278796943132	62.8331163432389	62.9481788989691	62.5387635192974	62.789010562187	62.8115594723939	62.8243320411253	62.7746875720758	62.8156474361824	62.5165294170753	62.8460819633185	62.7923584769486	62.659844153227	62.621577753892	63.0098282709543	62.6914983768105	62.6457743904061	62.4753765746657	62.7264877701713	63.1195523023357
SHIMS2	SW00000000044204	18	18-19	1	2	1	2	Secondary	Missing	Employed	No	Always	1	2	99	99	99	99	2	99	99	99					123	1	72.4898385310212	72.6028481773572	72.3766289834225	72.4122061332365	72.3582507661262	72.5968138148065	73.0979563181976	72.7076499087275	72.4485574246097	72.4798002781095	71.9867362107348	72.2694752236498	72.6394175426347	72.7959777064675	72.6191232763831	72.6027760880835	72.5863410110468	72.3394629352857	72.6600355508887	72.7793995808236	72.4708527938919
SHIMS2	SW00000000044401	26	25-29	2	1	1	1	Secondary	Missing	Employed	Yes	Missing	0	2	99	99	99	99	2	99	99	99					66	2	55.4165071532996	55.4586137927405	55.4428002078843	55.3747953941724	55.2407905403709	55.605415061643	55.6434216091519	55.750626633437	55.1752962528235	55.1763021836082	55.2840886647519	55.3684622680856	55.6809181587711	55.5792087533808	55.7775796443747	55.3596713990478	55.5982399795274	55.3131507533632	55.3274218553014	55.4106048694367	55.5483924186085
SHIMS2	SW00000000044602	49	45-49	2	1	2	2	Primary	Not married, ever had sex	Unemployed	Missing	Missing	1	2	99	99	99	99	2	99	99	99					12	1	58.8800400079961	58.6132373279512	59.1575674577853	58.5803365622979	58.7353073792418	58.5019061328351	59.127697606568	58.8011551587167	58.7360090355933	59.0275879313206	59.1586604160047	59.0886005969178	0	58.9247737610901	59.033765713401	59.2132095721013	59.014393397535	59.0493868087962	58.7667141995193	58.6873411648429	59.0679767420049
SHIMS2	SW00000000044603	29	25-29	2	1	1	2	Secondary	Married or living together	Employed	No	Missing	1	2	99	99	99	99	2	99	99	99					12	1	67.6781058601829	67.6198615548694	67.8984796301091	67.5361276319164	67.4635097381595	68.2281702279916	68.1371124387748	67.9821406309095	67.2438455325363	67.3847525219448	67.6435542070259	67.6814537636198	0	67.9284641179334	68.0331430595347	67.9056906249976	67.9236847319584	67.4714039749625	67.3390943969477	67.5970226595306	67.7929922257495
SHIMS2	SW00000000044604	26	25-29	2	1	1	2	Secondary	Missing	Employed	No	Always	1	1	2	2	2	2	1	2	3	2					12	1	67.6781058601829	67.6198615548694	67.8984796301091	67.5361276319164	67.4635097381595	68.2281702279916	68.1371124387748	67.9821406309095	67.2438455325363	67.3847525219448	67.6435542070259	67.6814537636198	0	67.9284641179334	68.0331430595347	67.9056906249976	67.9236847319584	67.4714039749625	67.3390943969477	67.5970226595306	67.7929922257495
SHIMS2	SW00000000044607	18	18-19	1	2	2	2	Primary	Married or living together	Unemployed	Missing	Missing	1	2	99	99	99	99	2	99	99	99					12	1	52.0746785719531	51.8930655708328	52.0589613133156	52.0032607329395	52.2371333664171	51.9445123323395	52.4934553467834	51.9883801947321	51.8555916451872	52.180804765368	51.8805558799866	51.966863724007	0	52.0608218737729	52.188982919684	52.1938206149704	52.068990708205	52.0867825361224	51.9987727211219	52.1265317820377	51.8331050486539
SHIMS2	SW00000000044701	25	25-29	2	1	1	1	Tertiary	Missing	Employed	Yes	Sometimes	1	99	99	99	99	99	2	99	99	99					106	2	116.870001723548	116.958802033723	116.925452156866	116.782034191643	116.499426205336	117.268396871633	117.348550340356	117.574639136215	116.361302785226	116.363424231319	116.590739283893	116.768678018641	117.42762825493	117.213129380968	117.63148137685	116.750138617073	117.253265065204	116.65202943949	116.68212631484	116.857554170271	117.148139628222
SHIMS2	SW00000000045002	31	30-34	2	1	2	2	Tertiary	Not married, ever had sex	Employed	Missing	Missing	1	2	99	99	99	99	2	99	99	99					15	1	55.2237771416571	55.4442230911564	55.2352159470464	54.9666018968488	55.1812949676122	55.1619404338292	55.3136214827292	55.1306144335527	55.1062412572687	55.2257846742945	55.2625433410143	55.5968661169663	55.2851526848684	55.2298887879791	55.3536369035551	110.322314583881	55.2020708604909	54.9202207646486	55.3333759935898	55.1401963198559	55.5765474716269
SHIMS2	SW00000000045003	30	30-34	2	1	1	2	Secondary	Missing	Employed	No	Missing	Missing	1	2	2	2	2	1	2	3	2					15	1	60.2727229561309	60.1089546642235	59.5969603432775	59.9148504660493	60.048401205127	60.2585255463084	60.4724066370107	60.5791114707231	60.2206027845454	60.1546456323053	59.927514777877	60.3640611690895	60.23727703381	60.5664666438785	60.3921467592038	120.421647914085	60.3426176915172	60.3649340975838	60.1374108754872	60.3525458557612	60.2781871762732
SHIMS2	SW00000000045004	22	20-24	1	2	1	2	Secondary	Missing	Unemployed	Yes	Missing	0	2	99	99	99	99	2	99	99	99					15	1	73.8283128573631	74.0388018606923	73.5973870872109	73.6372610376062	73.9860833429644	73.4012164142669	74.1489926097448	73.8501793986675	73.2644800537434	74.0260743413324	73.6601766918861	73.7857686156138	73.8257045301563	74.2723074779297	73.7347331874713	147.896430426431	74.0457763540482	73.8467584460776	73.9708934603685	73.4275124341853	73.8362944200276
SHIMS2	SW00000000045103	24	20-24	1	2	2	2	Secondary	Missing	Unemployed	Missing	Missing	0	2	99	99	99	99	2	99	99	99					132	1	68.6158232841106	68.5954396607798	68.8021588990937	68.3378639124426	68.6569429626945	68.5814721119964	68.913360900039	68.3874594890763	68.4531300308212	68.6943990965012	68.5779455830732	68.4933094683158	68.4413044907784	68.7175675776755	68.9193704754206	68.7313103539218	68.6621073096354	68.4988631362777	68.7532353991726	68.6545413430452	68.6778098833765
SHIMS2	SW00000000045104	20	20-24	1	2	1	2	Secondary	Missing	Unemployed	Yes	Missing	0	2	99	99	99	99	2	99	99	99					132	1	87.5094499793288	87.7589447354073	87.2357313157165	87.2829943145925	87.6964569402574	87.0032082222446	87.8895549507731	87.5353686130946	86.8411332236637	87.7438586772857	87.3101564726364	87.459021856957	87.5063583025668	88.0357213180038	87.3985290450079	87.6515714609904	87.7672116733047	87.5313137232027	87.6784522179528	87.0343771620543	87.5189106067184
SHIMS2	SW00000000045105	29	25-29	2	1	2	2	Secondary	Missing	Unemployed	Missing	Sometimes	1	2	99	99	99	99	2	99	99	99					132	1	66.4731535023248	66.3593605615455	66.6153937470889	66.7501111199151	66.2915496987816	66.4149451042188	66.5724827755655	66.5156156566845	66.5484945568252	66.5752230460454	66.4195533462073	66.6091624564677	66.5387600482276	66.3459101261986	66.4126749717381	66.6807137305048	66.4900903787314	66.4096054681836	66.442386607078	66.5063027571428	66.8043087784871
SHIMS2	SW00000000045201	25	25-29	2	1	2	2	Did not attend	Not married, ever had sex	Unemployed	Missing	Sometimes	1	2	99	99	99	99	2	99	99	99					69	1	78.184192235458	78.0589175750949	78.996517785673	78.4981711117155	78.0965503825135	77.9497935005113	78.2878546671281	77.6939181427293	78.2201076200425	78.2929498744059	77.9844529556221	78.5025173799185	78.2639226910155	78.0987578359478	78.0306703872618	78.4299027466155	78.2746716524329	78.11326304635	78.0812940788777	78.1612381294394	78.6335687765348
SHIMS2	SW00000000045302	47	45-49	2	1	2	1	Primary	Missing	Unemployed	Missing	Missing	1	1	1	2	1	1	1	1	1	1					64	2	73.2576296242197	73.0341634674417	73.4098871037358	72.9810233600334	73.0716034204568	72.4419642787112	73.3763325295546	73.2685607951282	73.2404868862836	73.4465068514223	73.4584854112287	73.4455583405365	73.7348480701783	73.3021400559764	73.5531164242939	73.319292685474	73.3988390194032	73.5514669494141	73.4202467215845	73.0916775890229	73.542635042891
SHIMS2	SW00000000045401	41	40-44	2	1	2	2	Secondary	Missing	Employed	Missing	Always	1	1	1	2	1	1	1	1	1	1					70	2	71.4917670844754	71.3815759217436	71.9081167852539	71.5052450127205	72.0273723762484	71.8092772307385	72.1387700623018	71.6404834413573	71.4887179681697	71.4915165722593	71.6639289488689	71.2846546230126	71.3711387108897	71.6724524934756	71.6311669761367	71.4351646995352	71.0507989008311	71.7067584927389	71.8087409639507	71.3356114682504	71.3575529755575
SHIMS2	SW00000000045402	19	18-19	1	2	1	2	Primary	Missing	Employed	No	Missing	0	2	99	99	99	99	2	99	99	99					70	2	61.7890426587468	61.9062308060654	61.5413802735741	61.7099812693961	61.7669668765784	61.719390404614	62.3927080686605	61.9747011838779	61.6054235949173	61.7968165614937	61.2895382762136	61.6700087113643	61.9442476594085	62.080276217625	62.0115606591979	61.8693014285894	61.9504627447123	61.6360718447015	61.8918762633519	61.9936381750599	61.7717762559357
SHIMS2	SW00000000045503	33	30-34	2	1	1	2	Primary	Missing	Employed	No	Sometimes	1	2	99	99	99	99	2	99	99	99					55	2	63.6254007283704	63.4134420781687	63.4090000408517	63.4322747535893	63.2614595451734	63.8422508123184	63.6509128537901	63.912043317558	63.7764426132278	63.4839747283023	63.2319566973947	63.5703526915741	63.5092473113738	63.7785840261552	63.7261803222808	63.4860922319333	63.5836784854899	63.7572834209545	63.3318931207091	63.7524979470161	63.5231584484642
SHIMS2	SW00000000045602	21	20-24	1	2	2	1	Secondary	Missing	Unemployed	Missing	Always	1	2	99	99	99	99	2	99	99	99					139	2	63.7543783145886	63.735438875097	63.9275120135304	63.4961124206703	63.7925846556209	63.7224609299724	64.0308353301982	63.54219414066	63.6032119112286	63.8273870147653	63.7191842563373	63.6405446274432	63.5922242130916	63.8489140043584	64.0364191259475	63.8616831021257	63.7973831075357	63.6457048169058	63.8820547534822	63.79035319121	63.8119731507486
SHIMS2	SW00000000045801	38	35-39	2	1	1	1	Secondary	Divorced/separated/widowed	Employed	No	Sometimes	4	2	99	99	99	99	2	99	99	99					107	2	57.1514319350095	56.9242647556448	57.5519633884861	57.5408099812328	57.3797732358131	57.2678189283541	57.2633240309276	57.4185767344518	56.7485356116809	56.8754272771379	56.9672714754036	57.2473143408535	57.0090184204565	56.9611500920515	57.5111200652356	57.0367854922389	57.0232665780301	56.9464806607231	57.1041094961943	56.9108376039885	56.6432568634821
SHIMS2	SW00000000045802	34	30-34	2	1	1	1	Secondary	Missing	Employed	Yes	Never	1	2	99	99	99	99	2	99	99	99					107	2	61.8251682184033	61.5440034032542	61.3795474596946	61.4644812772809	61.4743392556664	61.8170812400479	62.0437283409659	62.1394483857128	61.9205380124813	61.6522348679714	61.5568424806785	61.8497816134657	61.6806353765834	62.0961693285829	61.8430978020537	61.7758931536084	61.9352896206677	61.9382541548242	61.7173228897216	61.9278127959344	61.8206036834731
SHIMS2	SW00000000045901	20	20-24	1	2	1	2	Secondary	Missing	Employed	No	Missing	0	1	2	2	1	1	1	1	1	2					75	2	71.0131727900523	71.0849117538632	71.0777132048937	70.8367856155697	71.0254405990799	70.6097591766047	71.3374150500115	71.0342055404413	70.64063151242	71.143601864184	70.9503107403353	70.8930733094012	70.8863452411152	71.4053852206108	70.803440174308	71.1448777832312	71.2665599763829	71.0521368768922	71.1860173183555	70.6513461079471	71.0091689913405
SHIMS2	SW00000000045902	18	18-19	1	2	1	2	Secondary	Missing	Unemployed	No	Missing	0	2	99	99	99	99	2	99	99	99					75	2	51.1465734422587	51.1495141880196	51.1478505424571	51.0864515979191	51.0280859917763	51.0942707727657	51.6576985307141	51.3002543698504	51.1174467786651	51.1100536899702	50.8038937807822	50.9910919525376	51.1852786759427	51.3625757142712	51.2441167644223	51.2247983795337	51.3120261471403	51.0351933206974	51.2574013216381	51.3331427429632	51.1238711003661
SHIMS2	SW00000000046001	38	35-39	2	1	2	1	Secondary	Missing	Unemployed	Missing	Always	1	1	1	2	1	1	1	1	1	1					34	2	58.0951700111871	57.8286947005786	57.994343351001	58.2111698635792	58.1775747298648	58.3944685043677	58.2313311700451	57.9112047861891	57.9313108683538	58.2276576480578	58.3892277007458	57.961071697005	58.0964303158645	58.1671989157183	58.2111029348242	57.9987340955889	58.1066813567116	58.1568116477655	58.0371108861555	57.9592444980965	57.9135446018086
SHIMS2	SW00000000046005	36	35-39	2	1	2	1	Secondary	Missing	Employed	Missing	Always	1	1	1	2	1	1	1	1	1	1					34	2	62.3194571146657	62.0404136734287	62.1821043785142	62.4026860767741	62.3896444477536	62.7560081267037	62.4550153692819	62.1774123455002	62.119143570966	62.4525692129623	62.473727619333	62.1650691081928	62.3228520477128	62.4480791025865	62.394260184136	62.3006173265049	62.2792792944458	62.3630360766567	62.0347766308772	62.1407743546303	62.2021449680895
SHIMS2	SW00000000046008	26	25-29	2	1	2	1	Secondary	Missing	Unemployed	Missing	Never	1	1	2	2	1	2	1	1	2	2					34	2	55.6664190511309	55.5711257606409	55.7855348844229	55.8983508610103	55.5143391076247	55.617673762085	55.749600074701	55.7019780092044	55.7295116906493	55.7518948514163	55.6215328287323	55.7803166328931	55.7213597495077	55.5598620018001	55.6157726916631	55.840235607612	55.6806024501392	55.6132022062545	55.6406540197841	55.6941791349046	55.9437374481466
SHIMS2	SW00000000046301	29	25-29	2	1	2	2	Tertiary	Not married, ever had sex	Employed	Missing	Sometimes	1	2	99	99	99	99	2	99	99	99					98	1	56.8828578604891	56.8475486906777	56.9982346661889	57.1112929862952	56.7255816395372	56.8590002829276	56.9718760553677	56.9698597136722	56.9089880750237	56.9798208127288	56.7375376782476	56.9895828046447	56.9408657012169	56.8207001190739	56.7711631403707	57.0472382805277	56.8494045496394	56.831253375403	56.7929299615646	56.8514474113015	57.2234601800759
SHIMS2	SW00000000046402	35	35-39	2	1	2	2	Secondary	Not married, ever had sex	Unemployed	Missing	Missing	1	1	1	2	1	1	1	1	1	1					10	2	65.2165134319133	64.9173734058109	65.1033273746721	65.3467326210502	65.3090193741709	65.5525001274838	65.3693653134699	65.0099976309478	65.0325683296359	65.3652414887875	131.093233805545	65.0659772598637	65.2179282255512	65.2973716860321	65.3466574881253	65.1082563395643	65.2294358455988	65.2857111400723	65.1513373818778	65.0639260817341	65.0126242626755
SHIMS2	SW00000000046501	27	25-29	2	1	2	2	Secondary	Not married, ever had sex	Unemployed	Missing	Sometimes	1	2	99	99	99	99	2	99	99	99					19	1	58.8867613203799	58.8115876263542	58.9729199645576	59.0676729893549	58.6802965027264	58.7932878708351	58.9504111436305	58.9666739073485	58.8870440243607	58.9769660679483	58.7078557725848	59.0014459019286	58.9343545388791	58.7956206876709	58.766429670439	59.1039947016361	58.86890611069	58.7108742346365	58.8127409972125	0	59.2131710857346
SHIMS2	SW00000000046703	37	35-39	2	1	1	2	Secondary	Missing	Unemployed	No	Missing	0	2	99	99	99	99	2	99	99	99					10	2	60.4799252081444	60.2395278365904	60.9037835705617	60.8919805900648	60.7215650818441	60.6030905675126	60.5983338877416	60.7626284920864	60.0535642461084	60.1878460685673	120.570078526201	60.5813917950327	60.3292175457609	60.2785613710379	60.8605615365407	60.3586017688292	60.3442955145052	60.2630375936004	60.4298467155624	60.2253186890601	59.9421540748932
SHIMS2	SW00000000046802	34	30-34	2	1	1	2	Did not attend	Missing	Employed	No	Missing	Missing	2	99	99	99	99	2	99	99	99					18	2	61.7910894257545	61.5100795921075	61.3457142986853	61.4306012997074	61.4404538442541	61.7830069050409	62.009529075291	62.1051963579727	61.8864066508297	61.6182513983109	61.5229115924744	61.815689253611	61.6466362522135	62.0619411567911	61.809009126398	61.741841521981	61.9011501277484	61.9041130278173	123.366607085487	61.8936774243328	61.786527406852
SHIMS2	SW00000000047001	25	25-29	2	1	2	1	Secondary	Missing	Employed	Missing	Sometimes	1	1	2	2	2	2	1	2	3	2					139	1	26.5698585892917	26.5272856609861	26.6237508430783	26.6765601373113	26.4963952102118	26.5508957396547	26.6050868889229	26.6104969647711	26.5820639553932	26.6068184273961	26.5019798497635	26.6197095774596	26.5969539249196	26.5408248441222	26.5176862296329	26.6533600407832	26.5542326209058	26.5457542470894	26.5348900183918	26.562057941443	26.722573234137
SHIMS2	SW00000000047101	26	25-29	2	1	2	2	Secondary	Missing	Unemployed	Missing	Always	1	1	2	2	1	2	1	1	2	2					1	1	54.3004710162026	108.462304182332	54.3799193481548	54.4672927027312	54.1100863423731	54.214277579444	54.3591635865718	54.3741597539634	54.3007317022885	54.3836503280044	54.1354992076864	54.4062235938068	54.3443575218236	54.2164287090041	54.1895111820491	54.5007855632785	54.2840064276515	54.1382825822086	54.2322156337935	54.2843471245041	54.6014589395598
SHIMS2	SW00000000047302	35	35-39	2	1	2	2	Secondary	Not married, ever had sex	Employed	Missing	Sometimes	1	2	99	99	99	99	2	99	99	99					93	2	94.4504718102967	94.017239257437	94.2865489639774	94.6390630612775	94.584444472	94.9370679229782	94.6718410858129	94.1513832235105	94.1840714650002	94.6658687152211	94.9285474835913	94.2324562843755	94.4525207994189	94.5675755904498	94.638954249263	94.2936873869797	94.4691868259468	94.5506880874307	94.3560799400074	94.2294856450097	94.1551872693403
SHIMS2	SW00000000047303	35	35-39	2	1	2	2	Primary	Missing	Employed	Missing	Always	1	1	2	2	1	2	1	1	2	2					93	2	94.4504718102967	94.017239257437	94.2865489639774	94.6390630612775	94.584444472	94.9370679229782	94.6718410858129	94.1513832235105	94.1840714650002	94.6658687152211	94.9285474835913	94.2324562843755	94.4525207994189	94.5675755904498	94.638954249263	94.2936873869797	94.4691868259468	94.5506880874307	94.3560799400074	94.2294856450097	94.1551872693403
SHIMS2	SW00000000047304	25	25-29	2	1	1	2	Tertiary	Missing	Employed	Yes	Always	2	2	99	99	99	99	2	99	99	99					93	2	110.757647996363	110.879167325411	110.538681289745	110.651170289827	110.567717038134	110.846349676205	111.363448270528	111.425432554986	110.010495526949	110.306714214927	110.36573559795	110.785216875644	111.335908917116	111.137048373484	111.681584389366	110.615434716412	111.263043430445	110.506624051515	110.504182866123	110.67047864866	111.019292203289
SHIMS2	SW00000000047308	42	40-44	2	1	1	2	Primary	Missing	Unemployed	Yes	Always	1	2	99	99	99	99	2	99	99	99					93	2	88.8244092278445	87.3026373512883	89.1238745315251	88.1134096990188	88.3155069252331	89.1801942774007	89.0715988289614	89.3339326544277	88.5272837585513	88.8273276085024	89.3231067394361	88.3826859347571	88.3607098913198	88.7756026243779	88.9258433901358	88.5822772747082	88.7557489089482	88.5811457872838	88.9113952949261	88.8891191337436	89.2199969639595
SHIMS2	SW00000000047501	30	30-34	2	1	2	1	Secondary	Not married, ever had sex	Employed	Missing	Sometimes	3	2	99	99	99	99	2	99	99	99					138	1	45.013960144633	45.1739527133122	45.0537064617109	44.8532091983709	45.014275186776	44.9956061519129	45.1058125254787	44.9057876027788	44.9688489982592	45.0157613055558	45.1463976072568	45.3225285933393	45.072037080276	45.0024177496384	45.1710648983109	44.9375380614415	45.0213827120404	44.8577130684219	45.1391600157187	44.9816024489029	45.276226141738
SHIMS2	SW00000000047502	32	30-34	2	1	2	1	Secondary	Not married, ever had sex	Employed	Missing	Sometimes	1	99	99	99	99	99	2	99	99	99					138	1	45.013960144633	45.1739527133122	45.0537064617109	44.8532091983709	45.014275186776	44.9956061519129	45.1058125254787	44.9057876027788	44.9688489982592	45.0157613055558	45.1463976072568	45.3225285933393	45.072037080276	45.0024177496384	45.1710648983109	44.9375380614415	45.0213827120404	44.8577130684219	45.1391600157187	44.9816024489029	45.276226141738
SHIMS2	SW00000000047701	32	30-34	2	1	1	2	Secondary	Not married, ever had sex	Employed	Yes	Missing	1	99	99	99	99	99	2	99	99	99					17	2	72.695399324417	72.3647995201264	72.1714285866886	72.2712956467146	72.282886875593	72.6858904765187	72.9523871474012	73.0649368917326	72.8075372362702	72.4920604686011	72.3798959911464	72.7243402983659	72.5254544143688	73.0140484197542	72.7164813251741	72.6374606140952	72.8248825032334	0	72.5685924032277	72.8160910874503	72.6900322433553
SHIMS2	SW00000000047902	21	20-24	1	2	1	2	Secondary	Missing	Unemployed	Yes	Missing	0	2	99	99	99	99	2	99	99	99					72	1	79.3583273658628	79.5674072958576	79.0495031793455	79.0388603388368	79.4393858148172	79.1759274032095	79.7064057263501	79.3142808568419	79.0721830111047	79.6258461637584	79.2034439451944	79.2940840942886	79.1392901416662	79.3117974872878	79.1116738811746	79.5024742006845	79.5299211528379	79.4583272004626	79.8326172158312	79.0168454954978	79.3959343517638
SHIMS2	SW00000000048202	46	45-49	2	1	2	2	Secondary	Missing	Unemployed	Missing	Missing	0	1	1	2	1	1	1	1	1	1					42	2	49.7105343878634	49.5588966386211	49.8138519632493	49.5228372800227	49.5843023210243	49.1570471891255	49.7910827879121	49.7179519681227	49.6989018156925	49.8387010777509	49.8468293861909	49.8380574453641	50.0343611904781	49.7407378951268	49.9110432879137	49.7523771794288	49.8063550488807	49.9099240013882	49.8208817039323	49.5979240782655	49.9039309219617
SHIMS2	SW00000000048203	40	40-44	2	1	2	2	Secondary	Missing	Employed	Missing	Sometimes	2	1	1	2	2	2	1	2	3	3					42	2	57.7784195585919	57.6907642034684	58.112630117227	57.7995365283142	58.2179504175165	58.0292231667316	58.3056008005982	57.8493723874325	57.8067812284152	57.7823816700423	58.0249456956665	57.6240873765067	57.6840392598039	57.8415921677287	57.9431778222512	57.7556388215345	57.4707805446673	57.9528800659124	58.0417334683545	57.7026422610321	57.6251603508921
SHIMS2	SW00000000048204	23	20-24	1	2	2	2	Secondary	Missing	Unemployed	Missing	Sometimes	1	2	99	99	99	99	2	99	99	99					42	2	53.3344028064918	53.3185588170831	53.4792396425311	53.1183477278987	53.3663647271669	53.3077019791502	53.5656758612842	53.1568978805457	53.2079429450557	53.3954790106136	53.3049608429939	53.239174025604	53.198751069394	53.4134876425621	53.5703470449668	53.4241697670185	53.3703789231176	53.2434908369451	53.4412118884854	53.3644979718964	53.3825843788409
SHIMS2	SW00000000048206	18	18-19	1	2	2	2	Secondary	Missing	Unemployed	Missing	Missing	0	2	99	99	99	99	2	99	99	99					42	2	49.0851423607293	48.9139555140888	49.070327408455	49.0178245223631	49.2382708472053	48.9624487872459	49.4798777325762	49.0037982555412	48.87863291536	49.1851759942499	48.9021639875174	48.9835170160289	49.087776268157	49.0720811566763	49.1928846518903	49.1974446216942	49.0797810294746	49.0965514528384	49.0135941611775	49.1340187488061	48.8574372436378
SHIMS2	SW00000000048401	40	40-44	2	1	2	2	Tertiary	Not married, ever had sex	Unemployed	Missing	Sometimes	1	1	1	2	1	1	1	1	1	1					130	2	67.0450734919231	66.9725489885052	67.3873518386713	66.9964900617938	67.5026566946721	67.2881382470129	67.6288784267619	67.175590655903	67.002365043032	67.049425618321	67.1807482055965	66.8594143208348	66.9236034935112	67.1430226052278	67.1599661683922	67.056489340494	66.6508916936828	67.1108124983675	67.2971072912204	66.9038966299847	66.9045752304311
SHIMS2	SW00000000048402	22	20-24	1	2	2	2	Secondary	Missing	Unemployed	Missing	Always	1	2	99	99	99	99	2	99	99	99					130	2	60.3335721145246	60.3496246895455	60.4525831685518	60.0382277493056	60.3671434118133	60.2668053248443	60.5257463889391	60.2019786226533	60.1901067094421	60.4041034182731	60.302431312074	60.2467857315455	60.1665527750641	60.3830568491644	60.5908681730252	60.4709975707287	60.3922820219006	60.1160470988901	60.3616820839414	60.2915506864694	60.3652353096757
SHIMS2	SW00000000048503	27	25-29	2	1	1	1	Secondary	Missing	Unemployed	Yes	Missing	Missing	2	99	99	99	99	2	99	99	99					40	1	84.9737257327341	85.0669558646898	84.8057335695803	84.8920355957953	84.8280099158613	85.0417780284567	85.4384982091904	85.4860528086471	84.400507267328	84.6277674701622	84.6730489193816	84.9948766909679	85.4173699033261	85.2648032715911	85.6825735556502	84.8646191160379	85.3614672005167	84.7811391237941	84.7792662362618	84.9068490485684	85.1744602506761
SHIMS2	SW00000000048504	19	18-19	1	2	1	1	Secondary	Missing	Employed	Yes	Missing	0	2	99	99	99	99	2	99	99	99					40	1	65.8346640625362	65.9595250731435	65.5707860474839	65.7504261494006	65.8111428743054	65.7604513452854	66.4778543072424	66.0324785310312	65.639022588538	65.8429469595318	65.3024547612292	65.7078363985886	66.0000310700139	66.1449660624939	66.0717513708551	65.9201777543382	66.0066530864021	65.6716775244592	65.9442306705011	66.0526554167568	65.8162671465181
SHIMS2	SW00000000048602	31	30-34	2	1	2	2	Secondary	Not married, ever had sex	Unemployed	Missing	Missing	1	2	99	99	99	99	2	99	99	99					130	1	60.0547822073257	60.268234186133	60.1078092328971	59.8403184490523	60.0552025166524	60.0302954696137	60.1773258517682	59.9104652349688	59.9945977653905	60.0571852024542	60.2314719042199	60.4664547401037	60.132264786288	60.0393830730277	60.2643814457741	59.9528246913207	60.0646849278959	59.8463272279763	60.2218159667701	60.0116126136362	60.4046809339857
SHIMS2	SW00000000048801	44	40-44	2	1	2	2	Secondary	Missing	Unemployed	Missing	Always	4	1	1	2	1	1	1	1	1	1					133	2	70.820064042748	70.720383938054	71.1962852044763	70.799197517477	71.3379840459874	71.2586154708822	71.4542226202188	70.9701491563265	70.8268478756521	70.8147050472181	70.9392273562214	70.6189240977356	70.7066982028965	70.9558480545685	70.9656433019143	70.8884123557258	70.3836239077244	71.0082333141198	70.8886710902828	70.6897861688928	70.7203471302131
SHIMS2	SW00000000048802	22	20-24	1	2	2	2	Secondary	Missing	Unemployed	Missing	Missing	0	2	99	99	99	99	2	99	99	99					133	2	63.7306698096638	63.7268357412326	63.8695428026246	63.4459856195718	63.7970492493767	63.8229741256401	63.9493106693125	63.6026175674606	63.6257470731217	63.796202991452	63.6760976803736	63.6344669172901	63.5676811603186	63.8120066779073	64.0243017296797	63.9265946296307	63.7745055879209	63.6072510435549	63.5831107745543	63.7032675299717	63.8080487170557
SHIMS2	SW00000000048803	20	20-24	1	2	1	2	Secondary	Missing	Unemployed	Yes	Missing	0	2	99	99	99	99	2	99	99	99					133	2	84.611770865998	84.8346916824593	84.2825028209822	84.2711554348619	84.6981953048356	84.4172962045698	84.9828916728313	84.5648085212457	84.3066840353775	84.8969991461448	84.4466343146677	84.5432747528042	84.378233592217	84.5621607550608	84.3487891623448	84.7654600800205	84.7947239935082	84.7183905916481	85.1174582392283	84.2476832304685	84.6518673975106
SHIMS2	SW00000000048901	46	45-49	2	1	1	1	Secondary	Not married, ever had sex	Employed	Yes	Sometimes	1	2	99	99	99	99	2	99	99	99					108	2	68.0721291514634	68.2463254806452	68.5826855203091	67.9478356452936	68.6300370769765	68.6548421257091	68.4871395761719	67.5728048052556	68.1848290795894	68.103661427409	68.1517680436632	68.0395491378483	68.1631300691024	68.3528878233553	68.4819159837213	68.3365696804684	68.391601411706	68.2480292998283	68.6233694696353	67.9592317629423	67.6194410844226
SHIMS2	SW00000000049001	47	45-49	2	1	2	1	Secondary	Missing	Employed	Missing	Missing	0	2	99	99	99	99	2	99	99	99					115	1	113.856733760311	113.509423495876	114.093371765079	113.426833339844	113.567612530715	112.589029733339	114.04122137148	113.873722945222	113.830090581176	114.150286039866	114.168903072682	114.148811867798	114.598424882802	113.925911706746	114.315978238986	113.952570259309	114.076200873762	114.313414631302	114.109472644363	113.598811728363	114.299688115241
SHIMS2	SW00000000049002	19	18-19	1	2	2	1	Secondary	Missing	Unemployed	Missing	Missing	0	2	99	99	99	99	2	99	99	99					115	1	112.424339311005	112.03225390172	112.390407226035	112.270154905334	112.775063951778	112.143322627072	113.328439029336	112.238029221174	111.95135121643	112.653455793438	112.005246654303	112.191577182065	112.430371998049	112.394424001287	112.671111660377	112.681555790063	112.412059747472	112.450470632639	112.260465709409	112.536285520656	111.902804766833
SHIMS2	SW00000000049403	19	18-19	1	2	2	2	Secondary	Not married, ever had sex	Unemployed	Missing	Missing	1	2	99	99	99	99	2	99	99	99					21	2	64.8892714738809	64.6993915935839	64.8216133457262	64.7453495773919	65.0889160794355	64.6878297254635	65.3361325403726	64.8562928315506	64.6158312651452	65.0230633852951	64.6496998126018	64.7774395529908	64.878125328236	64.8290827237164	65.0213895767419	65.076342745672	64.9015414450705	64.7807726604028	64.6953142879683	64.87203982826	64.5638212627089
SHIMS2	SW00000000049404	22	20-24	1	2	2	2	Secondary	Missing	Unemployed	Missing	Missing	0	2	99	99	99	99	2	99	99	99					21	2	70.5066823922795	70.5254416629295	70.6457604261731	70.161538708174	70.5459142943942	70.4286577590719	70.7312600205424	70.3529003400805	70.3390266511072	70.589106290912	70.4702908014807	70.4052625736573	70.3115011837418	70.5645109667569	70.8073622764914	70.6672797620955	70.5752916366448	70.2524795222654	70.5395321078899	70.4575755454988	70.5436844587212
SHIMS2	SW00000000049405	26	25-29	2	1	1	2	Secondary	Not married, ever had sex	Unemployed	Yes	Missing	1	2	99	99	99	99	2	99	99	99					21	2	89.5220196325335	89.6008986723102	89.276593990786	89.3070285657699	89.2690201772716	89.9079059659734	90.0154849419196	89.9851303104991	89.2793383366881	89.2191075336824	89.2343690245933	89.5234022294511	89.7442007629142	89.239333781247	90.1024524729832	89.424241173877	89.8602828294592	89.4093377209662	89.677771085865	89.552815746727	89.7663176849834
SHIMS2	SW00000000049406	28	25-29	2	1	2	2	Secondary	Missing	Unemployed	Missing	Missing	0	2	99	99	99	99	2	99	99	99					21	2	70.0651238918744	69.9756801176335	70.1676378685868	70.2803776809435	69.8194662482233	69.9539065541212	70.1408562407378	70.1602061341464	70.0654602610174	70.1724520361348	69.852257042176	70.2015788307185	70.1217516410627	69.9566822051666	69.9219499123214	70.3235942751981	70.0438792614858	69.8558484931724	69.9770524307013	70.0443188703279	70.4534954058837
SHIMS2	SW00000000049501	28	25-29	2	1	2	2	Primary	Not married, ever had sex	Unemployed	Missing	Sometimes	1	1	1	2	1	1	1	1	1	1					28	1	52.0750371768644	51.9858918405996	52.1864681176859	52.2920056441709	51.9327688426167	52.0294367451763	52.1528516827849	52.1083020086106	52.1340593235106	52.1549984093895	52.0330468397818	52.1815865275452	52.1264333140556	51.9753547758775	52.0276583244591	52.2376397619597	52.0883055178722	52.0252536768187	52.0509344056045	52.1010062874914	52.3344640643952
SHIMS2	SW00000000049901	35	35-39	2	1	1	2	Primary	Not married, ever had sex	Employed	Yes	Missing	1	2	99	99	99	99	2	99	99	99					61	2	82.0322480072233	81.8060242798219	82.9238847697435	82.8236392100036	82.3562263636536	82.4902482522568	81.9361542885725	82.3682814758221	81.5215637962857	81.6831036939194	81.6165021289922	82.0661086225628	81.8698440809924	81.5982953040594	82.655308488081	81.7535983249792	81.6491827010114	81.7579525530411	81.7287820765203	81.7144223276415	81.1781839278147
SHIMS2	SW00000000049902	27	25-29	2	1	2	2	Primary	Not married, ever had sex	Unemployed	Missing	Missing	1	2	99	99	99	99	2	99	99	99					61	2	72.0645556805256	71.9411910244986	72.2187604910203	72.3648096417474	71.867676237883	72.0014510717418	72.1722400548182	72.1105895472213	72.1462340624137	72.1752108236802	72.0064469368975	72.2120050541819	72.1356807337405	71.9266092031781	71.998989986628	72.2895748774893	72.0829172055706	71.9956622911876	72.0312008219277	72.1004932913313	72.4235661468646
SHIMS2	SW00000000050002	35	35-39	2	1	2	2	Primary	Not married, ever had sex	Unemployed	Missing	Never	2	1	2	2	1	1	1	1	1	2					57	2	53.9232652814968	53.6759259783818	53.8296791409688	54.0309350036431	53.9997523888561	54.2010706832715	54.0496484952599	53.7525108861102	53.771173119169	54.0462387746137	54.1962062299281	53.7987967763172	53.9244350817305	53.9901216780994	54.0308728811464	53.8337545793426	53.9339499793528	53.9804803360523	53.8693754727486	53.7971007914109	53.7546826759223
SHIMS2	SW00000000050003	48	45-49	2	1	1	2	Primary	Not married, ever had sex	Employed	No	Missing	1	1	1	2	1	1	1	1	1	1					57	2	64.5497338565248	64.709115041691	65.0338714637739	64.4497050083968	65.0787728120742	65.1055396361365	64.9457579893835	64.0762470704117	64.6566021219495	64.5515000913713	64.6252518307707	64.5188396971366	64.6360259277075	64.8159646586819	64.9383162512564	64.800490898811	64.8526750107131	64.6931956213287	65.072450220366	64.4616806581729	64.1559775899818
SHIMS2	SW00000000050004	21	20-24	1	2	2	2	Primary	Not married, ever had sex	Employed	Missing	Sometimes	1	2	99	99	99	99	2	99	99	99					57	2	53.3344028064918	53.3185588170831	53.4792396425311	53.1183477278987	53.3663647271669	53.3077019791502	53.5656758612842	53.1568978805457	53.2079429450557	53.3954790106136	53.3049608429939	53.239174025604	53.198751069394	53.4134876425621	53.5703470449668	53.4241697670185	53.3703789231176	53.2434908369451	53.4412118884854	53.3644979718964	53.3825843788409
SHIMS2	SW00000000050101	49	45-49	2	1	1	2	Secondary	Not married, ever had sex	Employed	No	Missing	1	2	99	99	99	99	2	99	99	99					12	1	71.5291962456428	71.3828845399839	71.7196076781689	70.9411368200017	72.4514849208196	72.561306409946	71.9680406253923	71.0051096931559	71.6476196793781	71.5311534552454	71.2065879390519	71.6561081322219	0	71.9517251606939	72.3247704899338	71.8070664802054	71.8567146071224	71.6881698635854	71.8620138311689	71.3095329114173	70.7727180384031
SHIMS2	SW00000000050102	33	30-34	2	1	2	2	Secondary	Not married, ever had sex	Employed	Missing	Missing	1	1	1	2	1	1	1	1	1	1					12	1	53.9781280331986	54.1936015176717	53.9893088204213	53.726753733762	53.936604103681	53.9176861383292	54.0659458101864	53.8870667395628	53.8632433341724	53.9800902831449	54.0160198070065	54.3428014677114	0	53.9841018228367	54.1050586275351	53.9169206612956	53.9569113673972	53.6814187925136	54.0852547305765	53.8964324930922	54.3229411376804
SHIMS2	SW00000000050103	28	25-29	2	1	1	2	Secondary	Missing	Unemployed	Yes	Always	1	2	99	99	99	99	2	99	99	99					12	1	67.0845203153164	67.1581230510708	66.9518949233529	67.0200281019436	66.9694815125221	67.1382458119395	67.451445954624	67.4889890594582	66.6319794215747	66.8113953711807	66.8471438837223	67.1012184402378	0	67.3143183723087	67.6441370176186	66.9983835126615	67.3906320004079	66.9324782556269	66.9309996602067	67.0317229330803	67.2429949347443
SHIMS2	SW00000000050301	48	45-49	2	1	1	2	Tertiary	Not married, ever had sex	Employed	No	Missing	1	2	99	99	99	99	2	99	99	99					44	1	92.2627826852856	92.0740607953154	92.5083871313304	91.5042672560385	93.4524076786758	93.594062229786	92.8288313167064	91.586783425706	92.4155325567373	92.2653072153196	91.8466625323168	92.4264814883787	92.5356601463755	92.8077866209335	93.2889635661521	92.6211969050975	92.6852361308248	92.4678366930862	92.6920713978525	91.9794473266723	91.2870302918011
SHIMS2	SW00000000050302	36	35-39	2	1	2	2	Tertiary	Not married, ever had sex	Employed	Missing	Always	2	2	99	99	99	99	2	99	99	99					44	1	76.943145707706	76.6236126358702	76.7577422098684	77.0127656531909	76.9924721023256	77.2844576057354	77.0916473891743	76.7545518178569	76.6396298428219	77.1183343760375	77.1598762688389	76.7579933166556	76.931074793807	77.0668303781013	77.0092129293871	76.8588059872881	76.9154594543854	76.868208567036	76.8051789043838	76.7020773133616	76.7454285437892
SHIMS2	SW00000000050307	46	45-49	2	1	2	2	Did not attend	Divorced/separated/widowed	Employed	Missing	Missing	0	2	99	99	99	99	2	99	99	99					44	1	78.9321209363658	78.7018904151226	79.1441809275162	78.5776593622446	78.7380984228837	78.0581225787951	79.0525336047956	78.8862553034487	79.2498587609279	79.1299175160927	79.1565376763587	79.37008931024	79.4531917826989	78.9437165317485	79.2381522024337	79.3441351409229	79.2684463943961	79.102895014817	79.6441599970705	78.8216742456671	79.2380007665909
SHIMS2	SW00000000050401	32	30-34	2	1	2	2	Secondary	Divorced/separated/widowed	Employed	Missing	Never	1	99	99	99	99	99	2	99	99	99					76	2	51.5831029834244	51.766444176251	51.6286497062734	51.3988927386675	51.5834640014564	51.5620704883141	51.6883599038378	51.4591442082241	51.5314085112735	51.5851669979895	51.734867797083	51.9367025782148	51.6496554161055	51.5698761411788	51.7631349260065	51.4955281916307	51.5916087682464	51.4040538840526	51.7265739827094	51.5460231453966	51.8836429468991
SHIMS2	SW00000000050501	29	25-29	2	1	1	2	Secondary	Missing	Unemployed	Yes	Always	1	2	99	99	99	99	2	99	99	99					126	1	73.5645597218516	73.5100883635982	73.7164262289209	73.5014951459963	73.2944658476655	73.6311886311637	73.9833045737045	74.0080981856312	73.244355966596	73.203529410425	73.406539345774	73.5007808767167	73.819174924846	73.7805435900321	74.0530167667218	73.487016207693	73.9461185533472	73.4197601428786	73.4330372757048	73.5313189429597	73.7262142496714
SHIMS2	SW00000000050502	24	20-24	1	2	1	2	Secondary	Missing	Employed	No	Missing	0	2	99	99	99	99	2	99	99	99					126	1	79.1336097026145	79.2135520983649	79.20553038715	78.9370524545202	79.147280349529	78.6840652845715	79.4949294330335	79.1570475718838	78.7184679070292	79.2789534894176	79.0635593061603	78.9997767100311	78.9922792794999	79.5706720697908	78.8998939242012	79.2803753112561	79.4159720013109	79.1770293770109	79.3262191989176	78.7304077287165	79.1291480649753
SHIMS2	SW00000000050601	35	35-39	2	1	2	1	Secondary	Not married, ever had sex	Unemployed	Missing	Missing	1	2	99	99	99	99	2	99	99	99					111	1	146.620977183587	146.012082774552	146.267676811265	146.75364324948	146.714972355133	147.27137279132	146.903958356894	146.261597278253	146.042604772494	146.954812426558	147.033973641772	146.268155314219	146.597975145198	146.856667667375	146.746873265865	146.460261474484	146.568218936195	146.478178800556	146.358071016495	146.1616031455	146.244212190256
SHIMS2	SW00000000050701	39	35-39	2	1	1	2	Primary	Not married, ever had sex	Unemployed	No	Missing	1	2	99	99	99	99	2	99	99	99					31	1	55.4565379183049	55.2294660469444	55.9116107096768	55.7650422104375	55.7060874870835	55.9704293336528	55.6253344951864	55.6306451943456	54.9514451781767	55.2205047079509	55.3685524399304	55.600529173889	55.3592745527463	55.3139631704355	55.728286252924	55.5900007555027	55.2464058153606	55.197544407139	55.231803622694	55.1818519047365	54.9360168579416
SHIMS2	SW00000000050702	33	30-34	2	1	2	2	Secondary	Not married, ever had sex	Unemployed	Missing	Missing	1	1	1	2	1	1	1	1	1	1					31	1	52.2512103591216	52.4369261978324	52.2973470057966	52.0646142124689	52.2515760530803	52.2299054499008	52.3578305733425	52.1256460625935	52.198846337135	52.2533011069244	52.4049408395492	52.6093897966058	52.3186247828147	52.2378122020393	52.4335740859847	52.1625012934874	52.2598263113676	52.0698422053117	52.3965396032053	52.2136502608566	52.5556429338328
SHIMS2	SW00000000050703	18	18-19	1	2	1	2	Secondary	Missing	Unemployed	No	Always	1	2	99	99	99	99	2	99	99	99					31	1	52.9261986596175	52.9228774995496	52.9904696357647	52.7983467684797	52.8301239500149	53.2535693548637	53.5130440509014	53.0041304046117	52.7864109514487	52.9188695417913	52.6578680045718	52.8137057621595	53.0054371582016	53.1901656434784	52.9537103752121	53.2415165891498	53.0151045826404	52.7534848298967	52.8697148524574	53.079603378308	52.8763177900097
SHIMS2	SW00000000050801	29	25-29	2	1	2	1	Secondary	Not married, ever had sex	Unemployed	Missing	Missing	1	2	99	99	99	99	2	99	99	99					110	1	67.7810231355462	67.6944951999001	67.8801951892199	67.989259719548	67.5433738529525	67.6734314476337	67.8542866339215	67.8730057269587	67.7813485391621	67.8848524164368	67.5750956774507	67.9130296867802	67.83580483812	67.6761166133377	67.6425165821936	68.0310674665739	67.7604710733519	67.5785700482868	67.6958227759983	67.7608963510855	68.156733861711
SHIMS2	SW00000000051001	36	35-39	2	1	1	2	Secondary	Not married, ever had sex	Employed	No	Missing	1	1	1	2	1	1	1	1	1	1					85	2	70.0355549374148	69.842414987292	70.7967955102709	70.7112102242774	70.3121535255493	70.4265755677352	69.9535143122314	70.3224456544506	69.5995550351855	69.7374707530909	69.6806092422499	70.0644636537236	69.8969015495837	69.6650650493405	70.5674967968235	69.7976559939726	69.7085104890478	69.8013734439517	69.7764689635729	69.7642092363812	69.3063922824034
SHIMS2	SW00000000051002	36	35-39	2	1	2	2	Tertiary	Not married, ever had sex	Employed	Missing	Missing	1	2	99	99	99	99	2	99	99	99					85	2	66.9539841099904	66.6759344927369	66.7926506639248	67.0145656300317	66.9969066940775	67.2509851123153	67.0832065264888	66.7898744652904	66.6898722621102	67.1064288691412	67.14257757615	66.7928691707156	66.9434803052662	67.0616113895892	67.0114741394134	66.8805938131841	66.9298922308784	66.8887757008525	66.8339288786585	66.7442124754166	66.7819356223779
SHIMS2	SW00000000051201	24	20-24	1	2	1	1	Secondary	Missing	Employed	Yes	Missing	0	2	99	99	99	99	2	99	99	99					114	2	122.909505736036	123.033671439912	123.021212200857	122.604215047251	122.930738843709	122.211277986339	123.470703811612	122.945909192648	122.26471178442	123.135252205392	122.800704183356	122.701637713442	122.689992781733	123.588346493172	122.546500801528	123.137460564395	123.348067943696	122.97694472611	123.208664817489	122.283256592216	122.90257596651
SHIMS2	SW00000000051301	24	20-24	1	2	1	2	Secondary	Missing	Employed	No	Always	1	2	99	99	99	99	2	99	99	99					26	2	71.2824397409688	71.4615815456801	71.2340211136384	71.0954785468063	71.33058192571	71.0547532193402	71.4941652657533	71.3035522431045	70.9084858655046	71.4375612985563	71.2486739524336	71.161884868456	71.2489350072395	71.6761393582159	71.0440653132905	71.4166799794379	71.4010480720749	71.328930053789	71.4688456514876	70.9437441852113	71.2913962946043
SHIMS2	SW00000000051501	39	35-39	2	1	2	1	Secondary	Missing	Employed	Missing	Missing	1	1	1	2	1	1	1	1	1	1					114	1	74.9805746446491	74.6448394097244	74.8421152365499	75.1190244132461	75.0844511956216	75.3790823363644	75.1436735594911	74.809671384088	74.7187496515201	75.1407304304107	75.2282356805154	74.794820435939	74.9846593084529	75.1353280878393	75.0509612807014	74.8576204096378	74.9322341072385	75.0637980980361	74.8416975844676	74.7459054657558	74.803122127322
SHIMS2	SW00000000051601	44	40-44	2	1	2	2	Primary	Missing	Unemployed	Missing	Missing	0	1	2	2	1	1	1	1	1	2					78	2	37.9632089843826	37.9046958113332	38.1842969689971	37.9703659680118	38.247623490471	38.1318116715005	38.3067773456418	38.0421796178687	37.9615898575341	37.9630759586091	38.0546295367574	37.8532291366542	37.8991534946019	38.0591556677846	38.0372324340098	37.9331522623833	37.7290482132357	38.0773726719595	38.13152690573	37.8802879917341	37.8919392637799
SHIMS2	SW00000000051602	38	35-39	2	1	2	2	Primary	Missing	Employed	Missing	Missing	0	2	99	99	99	99	2	99	99	99					78	2	36.1142661375796	35.9486144958931	36.0515882791789	36.1863762551745	36.1654921851279	36.3003219738086	36.1989093243996	35.9999060437136	36.0124047833186	36.1966257171619	36.2970640820297	36.0309052969788	36.1150495930463	36.159042166763	36.186334649601	36.0543177404845	36.1214220473702	36.1525850282571	36.0781742784336	36.0297694375321	36.0013605660772
SHIMS2	SW00000000051603	32	30-34	2	1	1	2	Secondary	Missing	Unemployed	No	Always	1	2	99	99	99	99	2	99	99	99					78	2	35.1084837799627	34.9590693360897	34.8113366495866	34.8962596676913	34.9593611156867	35.1764821169546	35.1874678607918	35.2754090842819	35.0044526988119	35.0304449405587	34.948919150643	35.1141051640791	35.0519230345731	35.262376415523	35.114331411606	34.9569144073111	34.9565196537593	35.1549435959324	35.0656471016205	35.3459714544204	35.1122824119447
SHIMS2	SW00000000051802	19	18-19	1	2	1	2	Secondary	Missing	Unemployed	No	Missing	0	2	99	99	99	99	2	99	99	99					123	2	59.9616990070842	59.9651465911607	59.9631962158421	59.8912151468484	59.8227902129307	59.9003819585638	60.5609166407645	60.1418668835067	59.9275523552571	59.9188850657551	59.5599584146181	59.7794202411693	60.0070750981096	60.2149293282489	60.0760539468207	60.0534060331477	60.1556675297501	59.8311224918858	60.0916281010135	60.1804235764912	59.9350839105155
SHIMS2	SW00000000051902	48	45-49	2	1	2	2	Secondary	Not married, ever had sex	Employed	Missing	Always	1	1	2	2	1	2	1	1	2	2					103	2	71.0323056858886	70.8156276901612	71.1799380879117	70.7641018030561	70.8519303415176	70.2414175496392	71.1474027904605	71.0429048040617	71.0156836875026	71.2154454490583	71.2270601399268	71.2145257507889	71.495027817442	71.0754640382809	71.3188165765176	71.0920956277555	71.1692256077567	71.3172172072167	71.1899830149124	70.8713947233887	71.3086535847359
SHIMS2	SW00000000051903	18	18-19	1	2	1	2	Secondary	Missing	Unemployed	No	Missing	0	99	99	99	99	99	2	99	99	99					103	2	70.0040584888261	70.1368271087316	69.7234687377781	69.9144856796974	69.9790476733221	69.9251457842043	70.6879828036382	70.214400803466	69.7960267872349	70.0128659524016	69.4381436841025	69.8691986648806	70.1798984027747	70.3340123157888	70.2561608430319	70.0949878733341	70.1869398000257	69.8307498024842	70.1205640917879	70.2358555174616	69.9844964723217
SHIMS2	SW00000000052001	30	30-34	2	1	2	2	Tertiary	Not married, ever had sex	Employed	Missing	Never	1	2	99	99	99	99	2	99	99	99					131	1	53.8921065627186	54.1427680202986	53.9336910828059	53.6915984762825	53.8907043615432	53.8947324821278	54.0058852954969	53.8104550971846	53.8018503218608	53.9033629118387	53.9560871995419	54.25233675191	53.9634070269146	53.9226321801861	54.0231570875787	53.7881333343833	53.8555714321447	53.7076654602237	53.981548221237	53.796801618238	54.2603602918256
SHIMS2	SW00000000052102	19	18-19	1	2	2	2	Secondary	Missing	Unemployed	Missing	Always	1	2	99	99	99	99	2	99	99	99					46	2	41.1540239708401	41.0104972894187	41.1416028007731	41.0975832680012	41.2824101402586	41.0511550777014	41.4849784750716	41.0858233485379	40.9808820737977	41.2378942899184	41.0006110235583	41.0688191273641	41.1562322946669	41.1430731804617	41.2443573919094	41.2481805672652	41.1495289170548	41.1635895955396	41.0940364434986	41.1950029707937	40.963111173273
SHIMS2	SW00000000052103	18	18-19	1	2	2	2	Secondary	Missing	Unemployed	Missing	Always	1	2	99	99	99	99	2	99	99	99					46	2	41.1540239708401	41.0104972894187	41.1416028007731	41.0975832680012	41.2824101402586	41.0511550777014	41.4849784750716	41.0858233485379	40.9808820737977	41.2378942899184	41.0006110235583	41.0688191273641	41.1562322946669	41.1430731804617	41.2443573919094	41.2481805672652	41.1495289170548	41.1635895955396	41.0940364434986	41.1950029707937	40.963111173273
SHIMS2	SW00000000052201	35	35-39	2	1	1	1	Secondary	Missing	Employed	Yes	Sometimes	1	2	99	99	99	99	2	99	99	99					115	1	107.996017765741	107.737909762636	108.580326913996	108.713095891285	108.481990397191	108.48117641642	108.031431798284	108.500827068497	107.234686036706	107.583235990356	107.621970570314	108.177201642582	107.867566482783	107.636452299106	108.662289617317	107.782449000197	107.54936974373	107.658685908704	107.92608458895	107.546823278382	106.995980958118
SHIMS2	SW00000000052403	41	40-44	2	1	1	2	Primary	Missing	Employed	No	Always	1	1	1	2	1	1	1	1	1	1					10	2	61.3318087931242	60.2810500819653	61.5385847109736	60.8408751912796	60.980420036481	61.5774725787944	61.5024891892354	61.68362642576	61.1266484928343	61.3338238874665	123.352302615339	61.0268060490968	61.0116319488034	61.2981086278467	61.401847431161	61.1646206206212	61.2843999604978	61.1638393469717	61.3918712565877	61.3764899298762	61.6049556860022
SHIMS2	SW00000000052404	20	20-24	1	2	1	2	Secondary	Missing	Unemployed	No	Missing	0	2	99	99	99	99	2	99	99	99					10	2	82.2658343267761	82.5003792162	82.008517040035	82.0529480133327	82.4416357250174	81.7899268616117	82.6231631937156	82.2901999013724	81.637563488457	82.486197123199	164.15696519906	82.2184278859696	82.2629279050312	82.7605711896931	82.1615598374681	82.3994398090115	82.5081507945108	82.2863879827722	82.4247098558392	81.8192281409493	82.2747280680308
SHIMS2	SW00000000052405	18	18-19	1	2	1	2	Secondary	Missing	Unemployed	No	Missing	0	2	99	99	99	99	2	99	99	99					10	2	59.2511976562826	59.3635725658291	59.0137074427355	59.1753835344605	59.2300285868749	59.1844062107569	59.8300688765182	59.4292306779281	59.0751203296842	59.2586522635786	117.544418570212	59.1370527587298	59.4000279630125	59.5304694562445	59.4645762337696	59.3281599789044	59.4059877777619	59.1045097720132	59.349807603451	59.4473898750811	59.2346404318662
SHIMS2	SW00000000052801	41	40-44	2	1	1	1	Secondary	Not married, ever had sex	Employed	No	Always	1	1	1	2	1	1	1	1	1	1					66	1	47.0786791798486	46.3279955726902	47.2221902334138	46.7166303707302	46.7653565513931	47.2876771016698	47.1951556247404	47.3642317456693	47.1332382122038	47.0802259788412	47.3412816017316	46.8557043044159	46.8599248268513	47.0528107226707	47.1324412754922	47.1176772591299	47.2411368708226	46.9783203024986	47.1085557574671	46.8903157601468	47.2883484394354
SHIMS2	SW00000000052901	47	45-49	2	1	2	1	Secondary	Divorced/separated/widowed	Unemployed	Missing	Missing	0	2	99	99	99	99	2	99	99	99					39	2	79.4428963815262	79.2370181806163	79.5511384250454	79.0706790367238	79.1887156475526	78.4945569492798	79.5446216964874	79.4441668202597	79.3770975215158	79.65317015348	79.6301547114033	79.6569040070584	79.9504383590757	79.4066080050337	79.7445273952536	79.586315092662	79.6191537038812	79.6003748787491	79.5657740564491	79.2691720983529	79.7345272787739
SHIMS2	SW00000000052903	25	25-29	2	1	1	1	Secondary	Missing	Employed	No	Always	1	2	99	99	99	99	2	99	99	99					39	2	103.50437355047	103.59557262788	103.220615125375	103.255803245917	103.21185836557	103.950531080968	104.074912708619	104.039817017945	103.223788107894	103.154149916541	103.171795084318	103.505972093806	103.761256927423	103.177535281304	104.175463610608	103.391323173016	103.895469734814	103.374091964832	103.684451666143	103.539979678666	103.786828269234
SHIMS2	SW00000000052904	18	18-19	1	2	1	1	Secondary	Missing	Unemployed	No	Missing	0	2	99	99	99	99	2	99	99	99					39	2	80.1915604257601	80.3263112069548	79.8089537722416	79.9734983166546	80.0736733533701	80.3820663201466	80.9784468254892	80.3640682648875	80.2780549390302	80.2570293964697	79.5692557090186	80.0183934067572	80.1739293638326	80.0409349195968	80.3320330493249	80.3111411188014	80.3382656477247	80.0738242262307	80.6493344559299	80.5481616172199	80.198472588542
SHIMS2	SW00000000053001	31	30-34	2	1	1	2	Primary	Divorced/separated/widowed	Unemployed	Missing	Missing	Missing	1	1	2	1	1	1	1	1	1					128	2	66.0913872903756	65.8712135691941	65.8665993678639	65.8907761594598	65.7133405132357	66.3166420269758	66.117888212058	66.3891395427628	66.2482832406548	65.9444799163327	65.6826941971985	66.0342057075827	65.9707320115098	66.2505076502383	66.1960728891435	65.9466794899458	66.0480479812118	66.2283814784308	65.7865039458536	66.2234105295989	65.9851823149824
SHIMS2	SW00000000053201	24	20-24	1	2	1	1	Secondary	Missing	Unemployed	Yes	Always	2	99	99	99	99	99	2	99	99	99					138	2	34.0780059648451	34.1636483125493	34.0548584648861	33.9969186130799	34.1010213058566	33.9691558375154	34.1792256161748	34.0880992217023	33.8992297831521	34.1602600804245	34.0396005480335	34.0203722800342	34.0615600734564	34.2662219960816	33.9731657309973	34.1421822144781	34.1347090663326	34.1002315952156	34.1671210646316	33.9160857329996	34.0822878256978
SHIMS2	SW00000000053502	25	25-29	2	1	2	2	Did not attend	Divorced/separated/widowed	Employed	Missing	Never	1	2	99	99	99	99	2	99	99	99					20	1	52.0750371768644	51.9858918405996	52.1864681176859	52.2920056441709	51.9327688426167	52.0294367451763	52.1528516827849	52.1083020086106	52.1340593235106	52.1549984093895	52.0330468397818	52.1815865275452	52.1264333140556	51.9753547758775	52.0276583244591	52.2376397619596	52.0883055178722	52.0252536768187	52.0509344056045	52.1010062874914	0
SHIMS2	SW00000000053503	27	25-29	2	1	2	2	Tertiary	Missing	Employed	Missing	Missing	0	2	99	99	99	99	2	99	99	99					20	1	54.3004710162026	54.231152091166	54.3799193481547	54.4672927027312	54.1100863423731	54.2142775794439	54.3591635865718	54.3741597539634	54.3007317022885	54.3836503280044	54.1354992076864	54.4062235938068	54.3443575218236	54.2164287090041	54.1895111820491	54.5007855632785	54.2840064276514	54.1382825822086	54.2322156337935	54.2843471245041	0
SHIMS2	SW00000000053601	25	25-29	2	1	2	1	Secondary	Missing	Unemployed	Missing	Sometimes	1	2	99	99	99	99	2	99	99	99					112	1	79.2501432449015	79.1489740536232	79.3660960454931	79.4936152131243	78.9722817017092	79.12434613703	79.3358035443817	79.3576900656525	79.2505237095505	79.3715413147882	79.0093711261407	79.404486416642	79.314194473038	79.1274856553913	79.0882002159271	79.5424971831401	79.2261136006511	79.0134333897907	79.1505262667809	79.2266108389598	79.6894273909621
SHIMS2	SW00000000053602	27	25-29	2	1	2	1	Secondary	Missing	Employed	Missing	Sometimes	1	1	2	2	1	1	1	1	1	2					112	1	79.2501432449015	79.1489740536232	79.3660960454931	79.4936152131243	78.9722817017092	79.12434613703	79.3358035443817	79.3576900656525	79.2505237095505	79.3715413147882	79.0093711261407	79.404486416642	79.314194473038	79.1274856553913	79.0882002159271	79.5424971831401	79.2261136006511	79.0134333897907	79.1505262667809	79.2266108389598	79.6894273909621
SHIMS2	SW00000000053901	39	35-39	2	1	2	2	Secondary	Married or living together	Employed	Missing	Always	1	1	1	2	1	1	1	1	1	1					43	1	60.8705772949161	60.59802140074	60.7581734604183	60.9829733038929	60.9549061448225	61.1940929970314	61.0029839235617	60.7318349582343	60.6580230626028	60.9897998133545	61.071632972311	60.7374885068156	60.9199367285369	60.9300632877414	60.9381715571447	60.7687935495129	60.7937921742228	60.9097789528624	60.757834402956	60.6682875422987	60.7149224347017
SHIMS2	SW00000000054003	23	20-24	1	2	2	2	Secondary	Missing	Unemployed	Missing	Sometimes	1	2	99	99	99	99	2	99	99	99					45	2	60.4456565140241	60.4276999926942	60.6098049282019	60.2007940916185	60.4818800241225	60.4153955763702	60.7077659761221	60.2444842646184	60.3023353377298	60.5148762120288	60.412288955393	60.3377305623512	60.2919178786466	60.5352859949037	60.7130599842958	60.5473924026209	60.4864294462	60.3426229485378	60.5667068069501	60.4797643681492	60.5002622960196
SHIMS2	SW00000000054103	34	30-34	2	1	1	2	Secondary	Missing	Unemployed	No	Missing	Missing	2	99	99	99	99	2	99	99	99					2	1	73.9909469850582	73.7444570443967	147.478582663172	73.7663578493061	73.5677142433648	74.2431252484785	74.0206154240432	74.3242880151726	74.1665958920524	73.8264805368543	73.5334049326035	73.9269307851506	73.8558704083963	74.1690861737413	74.1081451088395	73.8289430140584	73.9424275537348	74.144315375725	73.6496225204644	74.1387502752396	73.872047881468
SHIMS2	SW00000000054201	27	25-29	2	1	2	1	Secondary	Missing	Employed	Missing	Sometimes	2	2	99	99	99	99	2	99	99	99					113	2	96.5285277537428	96.3738599342777	96.7243187813041	96.9161754073712	96.2616346574711	96.4596355557916	96.6565124732414	96.6761673259352	96.5728699551331	96.6628031676013	96.2819237016207	96.7096368281005	96.6269653441564	96.4230479045757	96.3389851165331	96.8318892545461	96.4717584744506	96.4409564685046	96.401486630988	96.500187932143	97.0833413890436
SHIMS2	SW00000000054302	48	45-49	2	1	2	2	Secondary	Not married, ever had sex	Employed	Missing	Missing	1	2	99	99	99	99	2	99	99	99					14	1	52.8846550614166	52.7233349275312	52.9945696781743	52.684973104133	52.7503628154232	52.2958265576275	52.97034664379	52.8925462695525	52.8722797253976	53.0210054601505	53.029652777935	53.0203207305016	53.2291588766905	52.9167871252325	0	52.929169601966	52.9865940702818	53.0967761151114	53.0020482823731	52.7648543501031	53.0904003651396
SHIMS2	SW00000000054303	21	20-24	1	2	2	2	Secondary	Missing	Unemployed	Missing	Sometimes	1	2	99	99	99	99	2	99	99	99					14	1	57.6783832347953	57.6937293603687	57.7921567930777	57.3960365265479	57.7104771102752	57.6145547501296	57.8621002112493	57.5525809726492	57.5412315243085	57.7458105629822	57.6486128917668	57.595416188728	57.518714162811	57.7256902214164	0	57.8097608053809	57.7345094083108	57.4704311647421	57.7052561271488	57.6382111059705	57.7086529808149
SHIMS2	SW00000000054304	22	20-24	1	2	2	2	Secondary	Missing	Unemployed	Missing	Sometimes	1	2	99	99	99	99	2	99	99	99					14	1	57.6783832347953	57.6937293603687	57.7921567930777	57.3960365265479	57.7104771102752	57.6145547501296	57.8621002112493	57.5525809726492	57.5412315243085	57.7458105629822	57.6486128917668	57.595416188728	57.518714162811	57.7256902214164	0	57.8097608053809	57.7345094083108	57.4704311647421	57.7052561271488	57.6382111059705	57.7086529808149
SHIMS2	SW00000000054501	36	35-39	2	1	1	1	Secondary	Not married, ever had sex	Employed	Yes	Never	1	2	99	99	99	99	2	99	99	99					36	2	70.8964889986911	70.7270480176145	71.2800722822055	71.3672315546721	71.215516996501	71.2149826399571	70.9197373611819	71.2278827659769	70.396695138986	70.6255088347657	70.6509370475707	71.0154313541306	70.812164176744	70.6604439140945	71.333878598536	70.7562868324434	70.6032765522147	70.6750396824467	70.8505797438723	70.6016048660152	70.2399916574303
SHIMS2	SW00000000054701	34	30-34	2	1	2	2	Secondary	Not married, ever had sex	Employed	Missing	Sometimes	1	1	1	2	1	1	1	1	1	1					125	1	98.811517349023	99.17360496304	98.8877628289297	98.443884507682	98.8089464043224	98.7872399335749	98.9964961825453	98.6618088718864	98.646031962049	98.8012184891359	98.9288262502461	99.4720016733368	98.9422471999094	98.8674862612136	99.0517993130569	98.6457518700242	98.7445299566421	98.4733434240932	99.0017626009956	98.662297210933	99.4629663249153
SHIMS2	SW00000000054801	29	25-29	2	1	1	2	Secondary	Not married, ever had sex	Employed	Yes	Missing	1	2	99	99	99	99	2	99	99	99					23	1	78.0520108671152	78.1207835299205	77.8380303857165	77.8645655307806	77.8314269670587	78.388455514083	78.4822509337362	78.4557854894664	77.8404231123	77.7879093809293	77.8012154933173	78.0532163188026	78.2457250401658	77.8055441405247	78.5580757498822	77.966760273474	78.3469340919347	77.9537663254674	78.1878066654885	78.0788612291776	78.2650082315949
SHIMS2	SW00000000054802	26	25-29	2	1	2	2	Secondary	Not married, ever had sex	Employed	Missing	Missing	1	2	99	99	99	99	2	99	99	99					23	1	58.1963867260589	58.1031385594793	58.3144277924939	58.4300968352772	58.0354787105056	58.1548520928508	58.273547834845	58.285397610606	58.2231203348733	58.2670275403352	58.0477108359415	58.3225818211157	58.2997971961677	58.0697531676395	58.0920776888043	58.3773914211102	58.1262667643938	58.1165305472869	58.119794505272	58.1680052707473	58.5197035955557
SHIMS2	SW00000000054902	20	20-24	1	2	2	2	Secondary	Missing	Unemployed	Missing	Missing	0	2	99	99	99	99	2	99	99	99					87	1	37.4000058643014	37.4099566492272	37.4737792870002	37.2169256884714	37.4208162799865	37.3586179895566	37.5191322269247	37.3184327501097	37.3110735037041	37.4437273129304	37.3807020811264	37.3462081009898	37.2964727225306	37.4306808152592	37.5595003838455	37.4851941382226	37.4363993812638	37.2651649030383	37.4174308730351	37.3739573211668	37.4196334719969
SHIMS2	SW00000000054903	18	18-19	1	2	1	2	Secondary	Missing	Unemployed	No	Missing	0	99	99	99	99	99	2	99	99	99					87	1	32.9221080694535	32.924000973381	32.9229301153486	32.8834087446803	32.845839878114	32.888441803632	33.2511098826079	33.0210296543394	32.9033597721191	32.8986009769819	32.701531477728	32.8220274958609	32.9470219160797	33.0611447568373	32.984894910831	32.9724600219964	33.0286069307437	32.8504147349437	32.9934459358339	33.0421992948642	32.9074949897706
SHIMS2	SW00000000055001	40	40-44	2	1	1	1	Primary	Missing	Unemployed	Yes	Sometimes	2	1	2	2	1	1	1	1	1	2					32	1	76.6029303846042	75.3814737698095	76.8364409128771	76.013831450567	76.0931150730104	76.9429962814115	76.7924522054141	77.0675603126687	76.6917047901347	76.6054472210494	77.0302175428842	76.2401222269021	76.2469895475649	76.5608391522485	76.6904080739034	76.6663851629532	76.8672694741649	76.4396338727002	76.651543332871	76.2964394171897	76.9440886323656
SHIMS2	SW00000000055201	31	30-34	2	1	2	1	Tertiary	Not married, ever had sex	Employed	Missing	Missing	1	2	99	99	99	99	2	99	99	99					110	2	72.1160917278483	72.4039695431298	72.1310295314795	71.780249550716	72.0606147482067	72.0353398864372	72.2334184135142	71.9944316250626	71.9626029761079	72.1187133414959	72.1667160591326	72.603304304725	72.1962413397215	72.1240728560793	72.2856740886632	72.0343171905049	72.0877457463768	71.7196809667234	72.2592156007224	72.0069444995405	72.5767704208271
SHIMS2	SW00000000055301	31	30-34	2	1	1	2	Secondary	Missing	Employed	No	Missing	0	2	99	99	99	99	2	99	99	99					69	2	50.9274652390769	50.7719745795908	50.4801703332607	50.6356544099093	50.6639230809478	51.0481510014275	51.026318402504	51.1863483567005	51.0060245380279	50.8142641021109	50.694166235842	50.9477401183466	50.8747496664096	51.15069794537	50.9359476634138	50.8883263689827	50.9213699484695	51.0258961933931	50.8478116269413	51.0296420319592	50.9329754371087
SHIMS2	SW00000000055401	49	45-49	2	1	2	2	Did not attend	Married or living together	Unemployed	Missing	Sometimes	1	2	99	99	99	99	2	99	99	99					43	2	73.0628093795591	72.8496985637417	73.2591008072651	72.7347052045392	72.8832141811821	72.2538006434488	73.1742682854647	73.020354268064	73.3569205453717	73.2458980084858	73.2705387209371	73.4682108743503	73.5451339321905	73.0735427383621	73.3460844745604	73.444186630444	73.3741260214795	73.2208848726896	73.7219019460063	72.9605753915021	73.3459442993316
SHIMS2	SW00000000055503	24	20-24	1	2	2	2	Secondary	Missing	Unemployed	Missing	Never	1	2	99	99	99	99	2	99	99	99					127	1	60.3612881521875	60.3433566940694	60.5252074525862	60.1167675019232	60.3974611025207	60.3310694519066	60.6230317692073	60.1603966933979	60.2181670195946	60.430411235268	60.3279671670644	60.2535128405485	60.2077641009103	60.4507925307371	60.628318388152	60.462882040668	60.4020041746417	60.2583983980789	60.4821694864902	60.395348399521	60.4158177169553
SHIMS2	SW00000000055504	21	20-24	1	2	1	2	Did not attend	Missing	Unemployed	No	Always	1	99	99	99	99	99	2	99	99	99					127	1	83.805944476798	84.0267422378644	83.4798123179253	83.4685730021489	83.8915458257419	83.6133219550024	84.1735307997567	83.759429392472	83.5037632350406	84.0884562971339	83.642380654528	83.7381007075394	83.5746313675292	83.7568068431079	83.5454673607987	83.9581699840203	83.98715519357	83.9115487764895	84.3068157798071	83.4453243425592	83.845659136582
SHIMS2	SW00000000055601	41	40-44	2	1	2	2	Secondary	Not married, ever had sex	Employed	Missing	Missing	1	2	99	99	99	99	2	99	99	99					91	2	99.5299054558715	99.3764987566663	100.109542077611	99.5486692517417	100.275568155589	99.9719389392725	100.430654560822	99.736946427774	99.5256605159293	99.5295566960324	99.7695869574624	99.2415661890049	99.3619682078791	99.7814533250658	99.7239761664361	99.4511043539905	98.9159953034576	99.8292136896853	99.9711923556467	99.3125076441638	99.3430543243886
SHIMS2	SW00000000055603	22	20-24	1	2	2	2	Secondary	Missing	Unemployed	Missing	Missing	0	2	99	99	99	99	2	99	99	99					91	2	95.1974074938165	95.2227360707933	95.3851892446631	94.7313979919525	95.2503780101654	95.0920594253782	95.5006299298516	94.9897725265808	94.9710404124346	95.3086954058146	95.148271937	95.0604714833032	94.9338758055586	95.2754870485838	95.6033824240119	95.4142444337783	95.2900429997299	94.8541853568254	95.2417608466749	95.1311039273303	95.2473673086545
SHIMS2	SW00000000055701	27	25-29	2	1	1	2	Did not attend	Not married, ever had sex	Unemployed	No	Missing	1	2	99	99	99	99	2	99	99	99					74	2	63.7785592144156	63.7313339640913	63.9102235246544	63.7238838680161	63.5443948530252	63.8363247451823	64.1416001057172	64.1630955221566	63.5009508899389	63.4655553279982	63.641559659863	63.7232646151351	63.9993039706197	63.9658116084785	64.2020387632328	63.7113310052322	64.1093607936045	63.6530217469628	63.6645326756676	63.7497403240028	63.9187094839722
SHIMS2	SW00000000055901	48	45-49	2	1	1	1	Secondary	Not married, ever had sex	Employed	No	Always	1	1	1	2	1	1	1	1	1	1					40	3	91.7180055254005	91.9527115656193	92.4059113165448	91.5505368032119	92.4697111475504	92.5031326024847	92.2771760537943	91.0452333686408	91.8698534660984	91.7604910109503	91.8253081828297	91.6741083547667	91.8406169784412	92.0962899384323	92.2701379680576	92.0743034435462	92.1484512731006	91.9550072319837	92.4607274466646	91.5658915334738	91.1080694597642
SHIMS2	SW00000000056301	33	30-34	2	1	1	1	Tertiary	Married or living together	Employed	Yes	Missing	1	99	99	99	99	99	2	99	99	99					35	1	69.0582171860543	68.8281599081036	68.8233385761469	68.8486006593524	68.6631999604738	69.2935835652466	69.085907729107	69.3693354808278	69.2221561659156	68.9047151677307	68.6311779370966	68.9984687328072	68.9321457145032	69.2244804288252	69.1676021015836	68.9070134797879	69.0129323834858	69.2013610173433	68.7396476857667	69.196166923557	68.9472446893701
SHIMS2	SW00000000056302	26	25-29	2	1	2	1	Secondary	Married or living together	Unemployed	Missing	Missing	1	2	99	99	99	99	2	99	99	99					35	1	58.4774303251413	58.4027791751018	58.5629900672436	58.6570844490951	58.2724006764018	58.3846066240166	58.5406377086157	58.5567874273452	58.477711064003	58.5670080455432	58.2997683775085	58.5913177164073	58.52469271581	58.3869232250814	58.3579351191298	58.6931536835307	58.4596992297785	58.3027658577631	58.4039245287007	58.4600661340813	58.8015711656798
SHIMS2	SW00000000056401	24	20-24	1	2	1	2	Secondary	Missing	Employed	No	Sometimes	1	2	99	99	99	99	2	99	99	99					126	1	79.1336097026145	79.2135520983649	79.20553038715	78.9370524545202	79.147280349529	78.6840652845715	79.4949294330335	79.1570475718838	78.7184679070292	79.2789534894176	79.0635593061603	78.9997767100311	78.9922792794999	79.5706720697908	78.8998939242012	79.2803753112561	79.4159720013109	79.1770293770109	79.3262191989176	78.7304077287165	79.1291480649753
SHIMS2	SW00000000056402	38	35-39	2	1	1	2	Primary	Not married, ever had sex	Employed	No	Never	1	99	99	99	99	99	2	99	99	99					126	1	56.4646580382348	56.3184782268973	56.7764749463962	56.8638335672016	56.7206168157949	56.7119521707748	56.4948378384097	56.6781413473261	56.1043768212385	56.2324447665914	56.367723103652	56.5689768791265	56.3956497952963	56.230382340866	56.8729975445087	56.3518583323808	56.2785577037223	56.2652423792176	56.4763050152641	56.290957447093	55.9301538355348
SHIMS2	SW00000000056501	30	30-34	2	1	2	2	Primary	Missing	Unemployed	Missing	Missing	0	2	99	99	99	99	2	99	99	99					41	1	48.7940950578077	48.9675233138331	48.8371791492199	48.619844737966	48.7944365562278	48.7741997528268	48.8936609211059	48.6768385162166	48.745195615118	48.7960474747246	48.9376542141165	49.1285761425565	48.8570491171557	48.7815833677286	48.9643929889465	48.711255281441	48.8021409497596	48.6247268292704	48.9298088317426	48.7590200616014	49.0783853524642
SHIMS2	SW00000000056701	30	30-34	2	1	1	1	Primary	Missing	Unemployed	No	Sometimes	1	99	99	99	99	99	2	99	99	99					35	2	65.264196007277	65.0649327447062	64.6909818826548	64.8902367092354	64.9264633715848	65.4188563504212	65.3908775965444	65.5959580231607	65.3648707504802	65.119127306989	64.9652203601689	65.2901785235572	65.1966403288028	65.5502715665132	65.2750663422121	65.2140390462474	65.2563848146513	65.3903365301857	65.1621188877758	65.395136870066	65.2712573963075
SHIMS2	SW00000000056901	47	45-49	2	1	1	1	Primary	Not married, ever had sex	Employed	No	Never	1	2	99	99	99	99	2	99	99	99					68	2	63.6295742990031	63.7866834977171	64.1068105013997	63.5309713669112	64.1510717788226	64.1774570405218	64.0199530888203	63.1628370897756	63.7349191521695	63.631315356087	63.7040157608978	63.5991205373414	63.7146362725651	63.8920099682839	64.0126174330277	63.8767567876035	63.9281970124831	63.7709910094569	64.144839315963	63.5427763032244	63.2414310469583
SHIMS2	SW00000000057101	38	35-39	2	1	2	2	Secondary	Divorced/separated/widowed	Unemployed	Missing	Always	1	1	1	2	1	1	1	1	1	1					1	2	72.4627927021259	0	72.3370304163023	72.6074806900558	72.5655770824121	72.8361112527597	72.6326281260777	72.2333307010531	72.258409255151	72.6280460986528	72.8295743364141	72.2955302887374	72.4643646950569	72.5526352067024	72.6073972090281	72.3425070439604	72.4771509395542	72.5396790445248	72.3903748687531	72.2932512019268	72.2362491807505
SHIMS2	SW00000000057301	26	25-29	2	1	2	2	Primary	Divorced/separated/widowed	Employed	Missing	Never	1	1	2	2	1	1	1	1	1	2					69	2	51.446686875221	51.3642537638615	51.5510373705857	51.6532909529815	51.3044412005737	51.409969487951	51.5148987286708	51.5253741505554	51.470319881995	51.5182514720565	51.3152546266732	51.5432123486283	51.4991510327982	51.3904694139376	51.3456665765285	51.6083690691279	51.4164306245163	51.4000141185164	51.3789779293297	51.4315826364859	51.7423851939838
SHIMS2	SW00000000057403	32	30-34	2	1	2	2	Did not attend	Missing	Unemployed	Missing	Always	2	1	1	2	1	1	1	1	1	1					84	1	41.8776497817302	42.0311073815821	41.9099636413959	41.7218420399711	41.8765601807943	41.8673606866022	41.9560462988074	41.8142013159735	41.8075148494306	41.8732849864202	41.9273668715341	42.1575719199789	41.9330548504744	41.9013701593366	41.9794845091854	41.8073961426641	41.8492596240524	41.7343271248834	41.9582782777648	41.8144082806282	42.1537426178185
SHIMS2	SW00000000057404	31	30-34	2	1	1	2	Did not attend	Missing	Unemployed	No	Always	1	1	1	2	1	1	1	1	1	1					84	1	50.5325978247458	50.2967402657429	50.2280390047681	50.1754142009615	50.2710990475323	50.8905532091436	50.7661992532741	50.7118843765889	50.5056380254179	50.420274395713	50.3958490827759	50.5990845325322	50.4517630007195	50.7927255294862	50.4772607660652	50.7155749069311	50.544137614681	50.5699482371351	50.2816618297458	50.578706283743	50.5036625128433
SHIMS2	SW00000000057405	29	25-29	2	1	1	2	Did not attend	Missing	Unemployed	No	Sometimes	2	99	99	99	99	99	2	99	99	99					84	1	57.5415320230886	57.4920113322128	57.7288990331148	57.4208187633934	57.3590773064488	58.009209805035	57.9317903112773	57.8000296017892	57.1723135848353	57.2921160518263	57.5121553874497	57.5443784900571	57.7834085782644	57.7543925563807	57.8433930772099	57.7350299921305	57.7503290089803	57.3657891739578	57.2532964302036	57.4725931612872	57.6392111380585
SHIMS2	SW00000000057406	26	25-29	2	1	2	2	Primary	Missing	Unemployed	Missing	Sometimes	3	1	2	2	2	2	1	2	3	2					84	1	46.6057186010951	46.5259359896599	46.7054462124983	46.7998993810004	46.4783923751094	46.5649074754088	46.6753604326255	46.6354897058648	46.6585417906107	46.6772816935881	46.5681384102757	46.7010773242794	46.651716722978	46.5165056080425	46.5633158380333	46.7512434194264	46.6175933994791	46.5611637448743	46.5841472871654	46.6289602371614	46.837898493291
SHIMS2	SW00000000057407	20	20-24	1	2	1	2	Primary	Missing	Unemployed	No	Always	1	2	99	99	99	99	2	99	99	99					84	1	61.8975924551482	61.9526725689425	62.0275330817677	61.6671834185726	61.9393963740634	61.990041669298	62.24760585189	61.8213385428328	61.4452386495279	62.0469947332377	61.9442865557524	61.8495884997066	61.8327575834151	62.2868253211759	61.6293268967626	62.2865790801227	62.0221669692502	61.8641734299159	61.8480143403458	61.5362373184796	61.8632289601407
SHIMS2	SW00000000057501	29	25-29	2	1	2	2	Primary	Not married, ever had sex	Unemployed	Missing	Sometimes	1	2	99	99	99	99	2	99	99	99					69	1	67.0270420073534	66.9123008852628	67.1704674709972	67.3063073782649	66.8439249875123	66.9683485869352	67.1271989431881	67.0698579782234	67.103010842271	67.1299620470111	66.9729952271662	67.1641842580576	67.093195220741	66.8987383739705	66.9660595385431	67.2363317341119	67.0441200105256	66.9629644583062	66.9960187465107	67.0604674788126	67.3609566396043
SHIMS2	SW00000000057601	26	25-29	2	1	1	1	Secondary	Missing	Unemployed	Yes	Sometimes	1	2	99	99	99	99	2	99	99	99					66	2	55.4165071532996	55.4586137927405	55.4428002078843	55.3747953941724	55.2407905403709	55.605415061643	55.6434216091519	55.750626633437	55.1752962528235	55.1763021836082	55.2840886647519	55.3684622680856	55.6809181587711	55.5792087533808	55.7775796443747	55.3596713990478	55.5982399795274	55.3131507533632	55.3274218553014	55.4106048694367	55.5483924186085
SHIMS2	SW00000000057703	24	20-24	1	2	2	2	Secondary	Not married, ever had sex	Unemployed	Missing	Missing	1	1	1	2	1	1	1	1	1	1					129	2	53.5337626401176	53.5305420226353	53.6504159542046	53.2946279204403	53.5895213694764	53.6112982655376	53.7174209622224	53.4261987566669	53.4456275414222	53.5888105128197	53.4879220515138	53.4529522105237	53.3968521746676	53.6020856094422	53.7804134529309	53.6983394888898	53.5705846938535	53.4300908765861	53.4098130506256	53.5107447251762	53.5987609223267
SHIMS2	SW00000000057705	23	20-24	1	2	2	2	Secondary	Missing	Unemployed	Missing	Sometimes	1	1	2	2	1	1	1	1	1	2					129	2	53.5337626401176	53.5305420226353	53.6504159542046	53.2946279204403	53.5895213694764	53.6112982655376	53.7174209622224	53.4261987566669	53.4456275414222	53.5888105128197	53.4879220515138	53.4529522105237	53.3968521746676	53.6020856094422	53.7804134529309	53.6983394888898	53.5705846938535	53.4300908765861	53.4098130506256	53.5107447251762	53.5987609223267
SHIMS2	SW00000000058001	33	30-34	2	1	1	1	Secondary	Married or living together	Unemployed	No	Missing	1	2	99	99	99	99	2	99	99	99					39	1	81.3383423173844	80.9684366520831	80.7520753510329	80.8638158626762	80.8767852025678	81.3277029381035	81.6258840835973	81.751815156502	81.4638125939885	81.1108279820278	80.9853279813696	81.3707241581602	81.1481922198947	81.6948764232086	81.3619308114329	81.2735151247784	81.4832200843516	81.4871202806792	81.1964589951968	81.4733834345352	81.3323371302516
SHIMS2	SW00000000058002	45	45-49	2	1	2	1	Secondary	Married or living together	Employed	Missing	Missing	1	2	99	99	99	99	2	99	99	99					39	1	79.4428963815262	79.2370181806163	79.5511384250454	79.0706790367237	79.1887156475526	78.4945569492798	79.5446216964874	79.4441668202597	79.3770975215158	79.65317015348	79.6301547114032	79.6569040070584	79.9504383590757	79.4066080050337	79.7445273952535	79.586315092662	79.6191537038812	79.6003748787491	79.5657740564491	79.2691720983528	79.7345272787738
SHIMS2	SW00000000058201	47	45-49	2	1	2	2	Primary	Divorced/separated/widowed	Unemployed	Missing	Missing	0	2	99	99	99	99	2	99	99	99					12	1	52.7381601720498	52.5772869083413	52.8477703161849	52.5390313503819	52.6042399267379	52.1509627721493	52.8236143816188	52.7460295208834	52.72581911674	52.8741328688482	52.8827562328437	52.8734500359572	0	52.7702032273786	52.9508810895975	52.7825514036226	52.8398168013891	52.9496936327981	52.8552282040286	52.6186913186624	52.9433355441836
SHIMS2	SW00000000058202	25	25-29	2	1	2	2	Secondary	Missing	Unemployed	Missing	Always	1	1	1	2	1	1	1	1	1	1					12	1	54.4527595097627	54.3655097632555	54.5632072912224	54.6714356353471	54.3022023022275	54.413896695065	54.5249570384515	54.5360445479354	54.477773412747	54.5188561780914	54.3136475657932	54.5708367916872	0	54.3342719697212	54.3551604105771	54.6221206279394	54.3871501889065	54.3780402781632	54.3810942739387	54.4262037621027	54.7552782180638
SHIMS2	SW00000000058401	26	25-29	2	1	1	1	Secondary	Missing	Employed	No	Sometimes	1	2	99	99	99	99	2	99	99	99					137	1	54.2095564421492	54.2507460147986	54.2352768438809	54.1687531494688	54.0376668710503	54.3943500072034	54.431528786383	54.5363989255058	53.9735990244858	53.9745830464758	54.0800219785452	54.1625579564894	54.4682086752353	54.3687144624921	54.5627649099889	54.1539585492773	54.3873311956813	54.1084511057824	54.1224113884806	54.2037827078119	54.3385692959163
SHIMS2	SW00000000058501	44	40-44	2	1	1	1	Tertiary	Not married, ever had sex	Employed	No	Missing	1	99	99	99	99	99	2	99	99	99					37	1	143.753679294474	140.824414262895	143.499448949501	141.695001383056	143.462368299052	145.224851528576	144.109337477669	144.626821861383	143.920274062561	143.758402410122	143.735402079327	143.395310413345	143.317318790105	143.929760804064	144.647784255711	143.872759045218	144.233324177352	143.447235738277	143.353342507331	142.933798302584	143.74366193168
SHIMS2	SW00000000058502	42	40-44	2	1	2	1	Tertiary	Not married, ever had sex	Employed	Missing	Missing	1	99	99	99	99	99	2	99	99	99					37	1	136.846945824044	136.698914711939	137.5455765203	136.747781281676	137.780927405317	137.343069814057	138.038560929057	137.113346833663	136.759772815093	136.855829030137	137.123874004218	136.467993438665	136.599011152245	137.046871580014	137.081455401757	136.870246924774	136.042374028099	136.981126932138	137.361376696916	136.558787106765	136.560172210751
SHIMS2	SW00000000058601	21	20-24	1	2	2	2	Secondary	Married or living together	Unemployed	Missing	Missing	1	2	99	99	99	99	2	99	99	99					133	2	84.3309650316538	84.3258916393332	84.5450001726477	83.9970990932033	84.4406516866417	84.3113528274672	84.6202793405194	84.1615211957157	84.1686797670663	84.4176811524526	84.3283069470573	84.203665526142	84.1152919478853	84.438593220909	84.697375733378	84.4770465451131	84.3889702824126	84.2021917000345	84.3652626325291	84.2725120254848	84.3923949331542
SHIMS2	SW00000000058603	42	40-44	2	1	1	2	Primary	Missing	Unemployed	No	Sometimes	3	1	1	2	1	1	1	1	1	1					133	2	80.2505929069598	78.9709732232839	80.4952226913536	79.6334423815167	79.7165013151235	80.6068519914257	80.4491393387012	80.7373474870038	80.3435945538031	80.2532295896032	80.6982265369181	79.8705086253156	79.8777029526358	80.2064973829927	80.342236090806	80.3170692618423	80.5275192407075	80.0795205754688	80.3015206965598	79.9295075159422	80.6079963577221
SHIMS2	SW00000000058606	25	25-29	2	1	2	2	Did not attend	Missing	Unemployed	Missing	Sometimes	1	1	1	2	1	1	1	1	1	1					133	2	67.2073393560761	67.0996529252132	67.3946701031959	67.4269960317339	67.021516829717	67.1593736257947	67.2964478577377	67.2583622117582	67.53413891942	67.3008277114501	67.0356429404855	67.5299504328097	67.2758758674917	67.1438489623425	67.075371567508	67.6851816206546	67.3238719714605	67.0187220935872	67.6237724320412	67.2404102994563	67.593624624636
SHIMS2	SW00000000058701	25	25-29	2	1	1	1	Secondary	Missing	Employed	Yes	Missing	Missing	2	99	99	99	99	2	99	99	99					37	2	33.9963541012466	34.0221852533343	34.0124840964409	33.9707651963099	33.8885572641405	34.1122433998414	34.1355592693116	34.2013263151657	33.848378496018	33.8489956041851	33.9151193562677	33.9668800146542	34.1585622704733	34.0961666208971	34.2178611736583	33.9614870818978	34.1078417035809	33.9329480702395	33.9417029604307	33.992733228288	34.0772617298667
SHIMS2	SW00000000058801	36	35-39	2	1	1	2	Primary	Missing	Unemployed	No	Always	2	1	1	2	1	1	1	1	1	1					51	2	55.5632117556419	55.3423574801912	55.9526125669745	55.9417691093737	55.7852075240688	55.6763643913302	55.6719944056786	55.822932685779	55.1715117934409	55.294877179733	55.3841690568389	55.6564296198174	55.4247558675204	55.37821778479	55.9129042667319	55.4517513011788	55.4386080733111	55.3639560123087	55.5172043924026	55.3293034648237	55.0691587082865
SHIMS2	SW00000000058901	39	35-39	2	1	1	2	Secondary	Not married, ever had sex	Employed	No	Missing	1	2	99	99	99	99	2	99	99	99					96	1	66.9897886426179	66.7235156759232	67.4592697475468	67.4461963324241	67.2574378503684	67.1262111227015	67.1209424493127	67.3029211932067	66.5175355663457	66.666271049634	66.7739258051066	67.1021767645698	66.8228592951502	66.7667506537049	67.4113954336517	66.8554063409012	66.8395602076573	66.7495559470995	66.93431986315	66.707777101734	66.3941335648278
SHIMS2	SW00000000058902	34	30-34	2	1	2	2	Secondary	Not married, ever had sex	Unemployed	Missing	Missing	1	2	99	99	99	99	2	99	99	99					96	1	64.9321726186705	65.1701118395954	64.9822759345138	64.6905894535226	64.9304831696106	64.9162191612912	65.0537280594866	64.8337944443371	64.8234269379933	64.9139155423021	65.0092600071479	65.3852627650701	65.0672573223102	64.8984977990639	65.1012367401627	64.8211444036064	64.8481080581782	64.6798318014802	65.0571887895823	64.8215277368304	65.3477798089179
SHIMS2	SW00000000059101	37	35-39	2	1	2	2	Secondary	Not married, ever had sex	Employed	Missing	Always	1	1	1	2	1	1	1	1	1	1					19	1	61.4560172655145	61.2007998605199	61.3079318128158	61.5116240974473	61.4954152356847	61.728629851149	61.5746285052336	61.305383583409	61.2135931215429	61.5959439311931	61.6291242652926	61.3081323767894	61.4463759870594	61.5548066660437	61.5087864664482	61.3886534572572	61.433903705607	61.3961634842779	61.3458204420152	0	61.2980966433773
SHIMS2	SW00000000059202	21	20-24	1	2	2	1	Tertiary	Missing	Unemployed	Missing	Always	2	2	99	99	99	99	2	99	99	99					110	2	79.0555504297398	79.0507944089555	79.2278172665882	78.7024101691152	79.1378916817523	79.1700505366482	79.3267663695311	78.896706335972	78.9253976365132	79.1368419299415	78.9878557117642	78.9362142822891	78.853369008671	79.1564458213688	79.4197900200332	79.2985879583205	79.1099270993869	78.9024539925419	78.872508877277	79.0215589102633	79.1515361165965
SHIMS2	SW00000000059203	21	20-24	1	2	1	1	Tertiary	Missing	Employed	Yes	Sometimes	7	99	99	99	99	99	2	99	99	99					110	2	108.745001187903	109.018291157171	108.671136099872	108.486246489253	108.818444548651	108.397653774502	109.067999285722	108.777209387821	108.174515458468	109.007479101242	108.622447154046	108.561088574892	108.692521342679	109.345610054558	108.410449589841	108.949791525395	108.925944252617	108.815924533698	109.029372921453	108.228303825313	108.758664867756
SHIMS2	SW00000000059204	40	40-44	2	1	2	1	Tertiary	Missing	Employed	Missing	Sometimes	1	99	99	99	99	99	2	99	99	99					110	2	87.8496830660943	87.7260335647315	88.316371571214	87.8237989094428	88.4921437691898	88.3936899727601	88.636333442615	88.0358581259312	87.8580981611476	87.8430354293657	87.9975007709107	87.6001763668261	87.7090569139425	88.0181181355214	88.030268779361	87.9344666329318	87.3082951408306	88.0831001220689	87.9347875836275	87.6880781581717	87.7259879059595
SHIMS2	SW00000000059210	22	20-24	1	2	2	1	Secondary	Missing	Unemployed	Missing	Sometimes	2	2	99	99	99	99	2	99	99	99					110	2	79.0555504297398	79.0507944089555	79.2278172665882	78.7024101691152	79.1378916817523	79.1700505366482	79.3267663695311	78.896706335972	78.9253976365132	79.1368419299415	78.9878557117642	78.9362142822891	78.853369008671	79.1564458213688	79.4197900200332	79.2985879583205	79.1099270993869	78.9024539925419	78.872508877277	79.0215589102633	79.1515361165965
SHIMS2	SW00000000059211	34	30-34	2	1	1	1	Secondary	Missing	Employed	No	Sometimes	1	2	99	99	99	99	2	99	99	99					110	2	88.7783707332675	88.5073144898709	87.9986320836167	88.2696768516024	88.3189556944787	88.9887539773951	88.9506946993178	89.2296639850538	88.9153177918748	88.5810349252155	88.3716765201614	88.8137145450973	88.6864752770199	89.1675170586549	88.7931575640859	88.710142615041	88.7677452295883	88.9499586910205	88.6395160332501	88.9564885554731	88.7879762850338
SHIMS2	SW00000000059301	29	25-29	2	1	2	2	Primary	Missing	Unemployed	Missing	Always	1	1	1	2	1	1	1	1	1	1					44	2	63.5925251868789	63.4836634875111	63.7286014202327	63.8574807869121	63.4187912229795	63.5368392621466	63.6875500048323	63.6331472347033	63.6646013206785	63.6901715251053	63.5412478049836	63.7226401639225	63.6552886590918	63.470795929655	63.5346675063423	63.7910907482054	63.6087281001262	63.5317310203804	63.563091581614	63.6242379116537	63.9093297783653
SHIMS2	SW00000000059402	23	20-24	1	2	2	1	Tertiary	Missing	Employed	Missing	Sometimes	3	2	99	99	99	99	2	99	99	99					110	2	76.8462608267827	76.8667068292945	76.9978440030893	76.4700836947498	76.8890202487317	76.7612206417826	77.0910312572128	76.678651526603	76.6635303907716	76.936095835292	76.8065971015365	76.7357218881969	76.6335299826859	76.9092890330002	77.1739762152187	77.0212982409715	76.9210390422473	76.569201413558	76.8820642106356	76.7927385587075	76.8865899183301
SHIMS2	SW00000000059601	41	40-44	2	1	2	2	Tertiary	Missing	Employed	Missing	Sometimes	1	1	1	2	2	2	1	2	3	3					56	2	63.7730310349618	63.6832697152547	64.1347804816883	63.786772886154	64.2560423594103	64.0602391989622	64.3440869241194	63.9081817544013	63.7613774912058	63.7569207037351	63.9330688187601	63.6104532676625	63.7191048430855	63.8260142261928	63.8983888639158	63.7471096996518	63.3409050860081	63.9389448724747	64.0089764387972	63.6266016860111	63.6401876658529
SHIMS2	SW00000000059701	35	35-39	2	1	2	2	Secondary	Not married, ever had sex	Employed	Missing	Missing	1	2	99	99	99	99	2	99	99	99					45	1	66.9392258666857	66.6321839731637	66.8230499680992	67.0728848321087	67.0341753792697	67.2840877447508	67.0961153734262	66.7272548931023	66.7504218031063	67.0918826167618	67.2780491130143	66.7847132395662	66.940678032493	67.0222200141924	67.0728077145266	66.828109132977	66.9524896295414	67.0102514516512	66.8723281730673	66.7826078789929	66.7299509080415
SHIMS2	SW00000000059902	23	20-24	1	2	1	2	Secondary	Missing	Unemployed	Yes	Sometimes	3	2	99	99	99	99	2	99	99	99					59	1	79.5154313831596	79.5957595030038	79.5876990868282	79.3179257413415	79.5291679912934	79.06371790186	79.8784944904725	79.5389823407446	79.0982865178464	79.6614764574326	79.4450429917599	79.3809526429813	79.373419037157	79.9546025873796	79.2805879201681	79.6629051395977	79.7991560871326	79.5590605585899	79.7089702251838	79.1102839494772	79.5109482180053
SHIMS2	SW00000000059903	22	20-24	1	2	1	2	Secondary	Missing	Unemployed	Yes	Missing	0	2	99	99	99	99	2	99	99	99					59	1	79.5154313831596	79.5957595030038	79.5876990868282	79.3179257413415	79.5291679912934	79.06371790186	79.8784944904725	79.5389823407446	79.0982865178464	79.6614764574326	79.4450429917599	79.3809526429813	79.373419037157	79.9546025873796	79.2805879201681	79.6629051395977	79.7991560871326	79.5590605585899	79.7089702251838	79.1102839494772	79.5109482180053
SHIMS2	SW00000000060001	27	25-29	2	1	2	1	Secondary	Missing	Employed	Missing	Always	1	1	1	2	1	1	1	1	1	1					109	2	141.637292155846	141.410346488669	141.924578325205	142.206091507169	141.245677196718	141.536205931954	141.825085438609	141.8539252042	141.702355919682	141.834315838529	141.275447517893	141.903035345697	141.781730635091	141.482520498589	141.359174313306	142.082417576465	141.553994014005	141.508797916885	141.450883422199	141.595708846901	142.451375855078
SHIMS2	SW00000000060201	19	18-19	1	2	1	2	Secondary	Missing	Unemployed	Yes	Always	1	2	99	99	99	99	2	99	99	99					5	1	59.2003914886587	59.2037953002651	59.2018696880105	59.1308025312295	59.0632463588296	0	59.7920011176085	59.3782718521993	59.1666783819645	59.158121137254	58.8037516211314	59.0204270366681	59.2451914592635	59.4504066549731	59.3132945136425	59.2909341506433	59.3918972776614	59.0714728464758	59.3286709295977	59.4163390076834	59.1741143123534
SHIMS2	SW00000000060202	44	40-44	2	1	1	2	Tertiary	Missing	Employed	No	Sometimes	1	2	99	99	99	99	2	99	99	99					5	1	64.9142040438065	63.7833639913319	65.2155584483639	64.4082536975108	64.4497926364095	0	65.1783401002831	65.3079367874993	64.9894324958454	64.8789694952206	65.2920916652936	64.6067562391392	64.5283205001915	64.8785354495128	64.9963548362038	64.9661243355613	65.2620414663307	64.7691240927576	64.9436694345373	64.6321492115398	65.1914380071482
SHIMS2	SW00000000060301	31	30-34	2	1	2	1	Secondary	Divorced/separated/widowed	Employed	Missing	Sometimes	1	2	99	99	99	99	2	99	99	99					115	1	111.757726173801	112.154945294777	111.856405739121	111.358624202394	111.758508339898	111.712158077014	111.985771277897	111.489162437724	111.645727159992	111.762197978738	112.086533273543	112.523819805323	111.901915804079	111.729069467858	112.147775615923	111.567990406952	111.776154440346	111.369806117388	112.068564253028	111.677390595962	112.408863096546
SHIMS2	SW00000000060402	27	25-29	2	1	2	2	Primary	Missing	Unemployed	Missing	Missing	0	2	99	99	99	99	2	99	99	99					17	1	54.3004710162026	54.231152091166	54.3799193481548	54.4672927027312	54.1100863423731	54.214277579444	54.3591635865718	54.3741597539634	54.3007317022885	54.3836503280044	54.1354992076864	54.4062235938068	54.3443575218236	54.2164287090041	54.1895111820491	54.5007855632785	54.2840064276515	108.276565164417	54.2322156337935	54.2843471245041	54.6014589395598
SHIMS2	SW00000000060603	22	20-24	1	2	1	2	Secondary	Missing	Unemployed	No	Missing	0	2	99	99	99	99	2	99	99	99					27	1	88.6252613188449	88.8587562027137	88.2803747122322	88.2684890720912	88.7157852305646	88.4215619102098	89.0139859389519	88.5760713535101	88.3057029428419	88.9240191702031	88.4522916496707	88.5535161482972	88.3806463946483	88.5732979926923	88.3498052922213	88.7862406555876	88.8168926789824	88.7369384643622	89.1549355608503	88.2439034827955	88.6672597966798
SHIMS2	SW00000000060604	18	18-19	1	2	1	2	Secondary	Missing	Unemployed	No	Missing	0	2	99	99	99	99	2	99	99	99					27	1	63.831515461011	63.9387754585413	63.526965176793	63.6579406507077	63.7376787724123	63.9831558565636	64.4578675499801	63.9688296215279	63.9003640509596	63.8836279725257	63.3361684078143	63.693676601259	63.8174813482435	63.7116193737614	63.9433299760962	63.926700251233	63.948291049294	63.7377988653907	64.1958980709676	64.115365710903	63.8370174592654
SHIMS2	SW00000000060605	27	25-29	2	1	2	2	Secondary	Not married, ever had sex	Unemployed	Missing	Never	1	1	1	2	1	1	1	1	1	1					27	1	61.4295193219511	61.3310907016726	61.5541182254102	61.676213326126	61.2596719722004	61.3856772091203	61.5109671590031	61.5234752556396	61.4577381312552	61.5040846259093	61.2725836601605	61.5627252556222	61.538674818177	61.2958505658417	61.3194153381823	61.6205798333941	61.3555038068602	61.3452266888029	61.3486719777871	61.3995611191221	61.7707982397532
SHIMS2	SW00000000060702	20	20-24	1	2	1	2	Secondary	Missing	Unemployed	No	Missing	Missing	2	99	99	99	99	2	99	99	99					81	2	85.0267793205673	85.250793531276	84.6958962635845	84.6844932201823	85.1136276587327	84.831350789153	85.3997204210894	84.9795866323306	84.7201960833264	85.3134066040268	84.8608327984226	84.9579472438806	84.7920965803567	84.9769258792369	84.7625077298299	85.1812223578763	85.210629806612	85.1339220004956	85.534947016962	84.6609058880333	85.0670725197469
SHIMS2	SW00000000060801	22	20-24	1	2	2	1	Tertiary	Not married, ever had sex	Unemployed	Missing	Missing	1	2	99	99	99	99	2	99	99	99					110	2	76.8462608267827	76.8667068292945	76.9978440030893	76.4700836947498	76.8890202487317	76.7612206417826	77.0910312572128	76.678651526603	76.6635303907716	76.936095835292	76.8065971015365	76.7357218881969	76.6335299826859	76.9092890330002	77.1739762152187	77.0212982409715	76.9210390422473	76.569201413558	76.8820642106356	76.7927385587075	76.8865899183301
SHIMS2	SW00000000060901	42	40-44	2	1	1	2	Tertiary	Not married, ever had sex	Employed	Yes	Missing	2	99	99	99	99	99	2	99	99	99					19	2	70.5000407939351	69.0634632730252	70.3753605090227	69.490418797136	70.3571753232091	71.2215367794857	70.6744635742564	70.9282495666643	70.5817426189168	70.502357116185	70.4910772361341	70.3242886263185	70.2860397783796	70.5863951305343	70.9385299967899	70.5584401846597	70.7352694432152	70.3497539747111	70.3037066203446	140.195905393451	70.4951280536901
SHIMS2	SW00000000060902	37	35-39	2	1	2	2	Secondary	Not married, ever had sex	Unemployed	Missing	Missing	1	2	99	99	99	99	2	99	99	99					19	2	60.0678413188675	59.7923176106153	59.9635910029874	60.1877800457041	60.1530441604205	60.3773027489982	60.208625946617	59.8776293969256	59.8984181983488	60.2048276870411	60.3718839893959	59.9291895814534	60.0691444182708	60.1423160266085	60.1877108443259	59.9681308390724	60.0797435419989	60.1315760500666	60.0078107464664	119.854600676878	59.8800486629906
SHIMS2	SW00000000061201	32	30-34	2	1	1	2	Secondary	Not married, ever had sex	Employed	No	Missing	1	2	99	99	99	99	2	99	99	99					79	2	46.2583197396646	46.1042169615229	46.1009874151444	46.1179091019447	45.9937193218121	46.4159787941303	46.276868118793	46.4667208560403	46.3681334889508	46.1554971396376	45.9722695211011	46.2182975212108	46.173871361489	46.3696903854536	46.3315907073123	46.1570366530849	46.2279859291215	46.3542039571602	46.0449274685623	46.3507247180354	46.1839853382986
SHIMS2	SW00000000061202	28	25-29	2	1	2	2	Secondary	Not married, ever had sex	Employed	Missing	Missing	1	2	99	99	99	99	2	99	99	99					79	2	37.3166520772116	37.2568595439489	37.3923422988007	37.4665115328112	37.2134747363038	37.2900192646991	37.3661292769563	37.3737275830392	37.3337941857689	37.3619483376342	37.2213182124152	37.3975708201269	37.3829608766282	37.2354521830828	37.2497670991105	37.4327157988541	37.271689797587	37.2654467463123	37.2675396594875	37.298453337515	37.5239691257166
SHIMS2	SW00000000061502	43	40-44	2	1	2	1	Tertiary	Not married, ever had sex	Employed	Missing	Missing	1	2	99	99	99	99	2	99	99	99					34	1	72.8653509049793	72.7865304471065	73.2373429178748	72.8125498787419	73.3626575510903	73.1295164543599	73.499836769809	73.0071984480903	72.8189348753894	72.8700808456096	73.0128037319487	72.6635743993319	72.7333359246426	72.9718031189909	72.9902175767765	72.8777577794695	72.4369496287454	72.9367968073139	73.139264113948	72.7119182804921	72.7126557912006
SHIMS2	SW00000000061503	23	20-24	1	2	2	1	Tertiary	Missing	Unemployed	Missing	Always	1	2	99	99	99	99	2	99	99	99					34	1	65.5712146248199	65.5886607465244	65.700557196341	65.2502309986019	65.6077002937866	65.4986517159369	65.7800718191045	65.4281973162749	65.4152947855296	65.6478688505482	65.537370445377	65.4768941935013	65.3896961008799	65.6249951990839	65.850846917137	65.7205701787488	65.6350212220797	65.3348059557068	65.6017648603376	65.5255452573139	65.6056265466107
SHIMS2	SW00000000061504	20	20-24	1	2	1	1	Tertiary	Missing	Unemployed	No	Missing	0	2	99	99	99	99	2	99	99	99					34	1	82.2658343267761	82.5003792162	82.008517040035	82.0529480133327	82.4416357250174	81.7899268616117	82.6231631937156	82.2901999013724	81.637563488457	82.486197123199	82.0784825995302	82.2184278859696	82.2629279050312	82.7605711896931	82.1615598374681	82.3994398090115	82.5081507945108	82.2863879827722	82.4247098558392	81.8192281409493	82.2747280680308
SHIMS2	SW00000000061601	36	35-39	2	1	2	2	Primary	Not married, ever had sex	Unemployed	Missing	Always	1	1	1	2	1	1	1	1	1	1					42	1	57.774927087318	57.5099206911234	57.6746562224665	57.8902875039034	57.8568775594887	58.0725757320766	57.9103376734928	57.5919759494038	57.6119711991096	57.9066844013718	58.0673638177802	57.6415679746255	57.7761804447112	57.8465589408208	57.8902209440855	57.6790227635814	57.7863749778779	57.8362289314846	57.7171880065164	57.6397508479403	57.5943028670596
SHIMS2	SW00000000061602	19	18-19	1	2	1	2	Secondary	Missing	Unemployed	No	Missing	0	2	99	99	99	99	2	99	99	99					42	1	57.1432072429544	57.2392284673211	56.8705679380392	56.9878197155601	57.0592028243712	57.2789586580177	57.7039297476375	57.2661335353218	57.2048418323168	57.1898593712006	56.6997629801389	57.0198112296833	57.130643633763	57.035873946669	57.2433057595278	57.2284185081852	57.2477470082095	57.0593103339282	57.4694096031224	57.3973154767695	57.1481327382091
SHIMS2	SW00000000061902	19	18-19	1	2	1	2	Secondary	Missing	Unemployed	No	Missing	0	2	99	99	99	99	2	99	99	99					13	1	56.5049026470704	56.5998512892043	56.23530879462	56.3512508390671	56.4218365798511	56.6391376832618	57.0593617344722	56.6264558205465	56.5658487619219	56.5510336588216	56.0664117728487	56.3828849995961	56.4924793766852	112.797536583649	56.6038830369888	56.589162080144	56.6082746757591	56.4219428884982	56.8274612414133	56.7561724253398	56.5097731232526
SHIMS2	SW00000000062003	24	20-24	1	2	1	2	Secondary	Missing	Unemployed	Yes	Sometimes	1	2	99	99	99	99	2	99	99	99					72	1	79.3583273658628	79.5674072958576	79.0495031793455	79.0388603388368	79.4393858148172	79.1759274032095	79.7064057263501	79.3142808568419	79.0721830111047	79.6258461637584	79.2034439451944	79.2940840942886	79.1392901416662	79.3117974872878	79.1116738811746	79.5024742006845	79.5299211528379	79.4583272004626	79.8326172158312	79.0168454954978	79.3959343517638
SHIMS2	SW00000000062102	22	20-24	1	2	1	2	Secondary	Missing	Unemployed	No	Missing	0	2	99	99	99	99	2	99	99	99					118	2	81.2915590024777	81.4958549923515	81.2363416766573	81.0981287516827	81.3464610690402	81.0319018923352	81.533013953415	81.3156360152636	80.8650964172748	81.4877725161652	81.1999445984549	81.1540764251765	81.252328064155	81.7405399265453	81.0414673138837	81.4446485755292	81.4268217148839	81.3445772496281	81.5041390871159	80.90530553171	81.3017731900247
SHIMS2	SW00000000062103	19	18-19	1	2	1	2	Secondary	Missing	Unemployed	No	Missing	0	2	99	99	99	99	2	99	99	99					118	2	58.5494849673632	58.6407619894039	58.4580464866105	58.4867818768449	58.4432025418711	58.6358880811898	59.0406570262365	58.7254095416645	58.5161425352617	58.5413771477038	58.1431330932858	58.3714992191017	58.6702987844357	58.7967512244545	58.6539072616941	58.640703763452	58.6274292781532	58.4280277554231	58.6869517911024	58.783361199896	58.5341503335281
SHIMS2	SW00000000062104	22	20-24	1	2	2	2	Secondary	Missing	Employed	Missing	Missing	0	2	99	99	99	99	2	99	99	99					118	2	48.7533481229207	48.738865022133	48.885744480935	48.5558506746302	48.7825647366513	48.7289407111554	48.9647564289751	48.5910896369753	48.6377502850572	48.8091783054087	48.726435019552	48.6662988327507	48.6293479276583	48.82564012098	48.9690263904304	48.8354047251549	48.7862341410567	48.6702448599868	48.8509830467805	48.78085832269	48.7973912329254
SHIMS2	SW00000000062108	20	20-24	1	2	1	2	Secondary	Missing	Unemployed	No	Missing	0	2	99	99	99	99	2	99	99	99					118	2	81.2915590024777	81.4958549923515	81.2363416766573	81.0981287516827	81.3464610690402	81.0319018923352	81.533013953415	81.3156360152636	80.8650964172748	81.4877725161652	81.1999445984549	81.1540764251765	81.252328064155	81.7405399265453	81.0414673138837	81.4446485755292	81.4268217148839	81.3445772496281	81.5041390871159	80.90530553171	81.3017731900247
SHIMS2	SW00000000062112	28	25-29	2	1	1	2	Secondary	Missing	Unemployed	No	Missing	0	2	99	99	99	99	2	99	99	99					118	2	75.570642734406	75.6280629142295	75.6064981705655	75.5137610468232	75.3310206784471	75.8282535580479	75.8800825052499	76.0262763562476	75.2417071208153	75.2430788932321	75.3900656680495	75.5051246596981	75.9312159761344	75.792516416521	76.063031764786	75.4931366861229	75.8184690083713	75.4296971935349	75.4491584768491	75.5625938802281	75.750492652392
SHIMS2	SW00000000062201	43	40-44	2	1	2	2	Primary	Married or living together	Employed	Missing	Never	1	1	1	2	1	2	1	1	2	3					53	2	70.180160556263	70.0719909892237	70.5888717972883	70.1933912149357	70.7059394942349	70.4918455789126	70.8152934494055	70.3261485242339	70.1771673798369	70.179914640009	70.349163894375	69.9768478338135	70.0617452621511	70.3575310638183	70.317002981304	70.1245966133788	69.7472824894529	70.3912076763085	70.4913191506146	70.026869811533	70.048408774248
SHIMS2	SW00000000062202	21	20-24	1	2	1	2	Secondary	Missing	Employed	No	Sometimes	2	2	99	99	99	99	2	99	99	99					53	2	91.6806777871866	91.9222225667943	91.3239009790459	91.311605573336	91.7743225726451	91.4699557021896	92.0828039543046	91.6297919641705	91.3501024177203	91.9897355197017	91.5017448704253	91.6064591528392	91.4276295962591	91.6269229898426	91.3957252257429	91.8472069966092	91.8789157694643	91.7962050786383	92.2286129107713	91.2861723790426	91.7241241912551
SHIMS2	SW00000000062302	48	45-49	2	1	2	2	Secondary	Not married, ever had sex	Unemployed	Missing	Missing	1	99	99	99	99	99	2	99	99	99					130	1	61.1827171409999	60.9960844758308	61.3098783165609	60.9517033488809	61.0273532742734	60.501496326568	61.2818544775227	61.1918465482868	61.1684000071867	61.3404621025225	61.3504662596342	61.3396699328396	61.5812765994935	61.2198910049368	61.4294994270303	61.2342163999047	61.300651266462	61.4281218318841	61.3185303787663	61.0441186567123	61.4207456713204
SHIMS2	SW00000000062501	22	20-24	1	2	2	2	Primary	Missing	Unemployed	Missing	Always	1	2	99	99	99	99	2	99	99	99					72	2	63.8141580729937	63.7952008747984	63.9874541120126	63.555650014174	63.8524002384807	63.7822107608087	64.0908743105429	63.6017749430249	63.6628499273517	63.8872352303113	63.7789310147766	63.7002176488603	63.6518519265193	63.9087824048434	64.096463341979	63.9215634756485	63.857203189699	63.7053826768122	63.9419542286326	63.8501666817209	63.8718069133725
SHIMS2	SW00000000062503	18	18-19	1	2	1	2	Primary	Missing	Unemployed	No	Always	1	2	99	99	99	99	2	99	99	99					72	2	63.8132694231428	63.9204987607402	63.5088061936653	63.6397442286529	63.7194595574662	63.9648664727654	64.4394424713378	63.9505443328389	63.8820983329385	63.8653670384599	63.3180639633428	63.6754699641951	63.7992393219822	63.6934076078125	63.9250519764005	63.908427005092	63.9300116314912	63.7195796161164	64.1775478754767	64.0970385353338	63.8187698486683
SHIMS2	SW00000000062504	22	20-24	1	2	1	2	Secondary	Missing	Unemployed	No	Missing	0	2	99	99	99	99	2	99	99	99					72	2	88.5999280667291	88.83335620682	88.2551400448678	88.2432578021997	88.6904261024734	88.3962868849291	88.9885415711264	88.5507521621911	88.2804610354825	88.8986005190954	88.4270078403906	88.5282034043127	88.3553830649389	88.5479795941297	88.324550778344	88.7608613880348	88.7915046496452	88.7115732896857	89.1294509030188	88.2186792406173	88.6419145394312
SHIMS2	SW00000000062601	39	35-39	2	1	1	2	Did not attend	Married or living together	Unemployed	No	Missing	1	2	99	99	99	99	2	99	99	99					50	2	93.5357354940549	93.2777881228353	94.5524076248555	94.4381045015343	93.9051457514721	94.0579617016299	93.4261664298306	93.9188913675016	92.9534373803784	93.1376302253126	93.0616890374035	93.5743444269685	93.3505574566836	93.0409290460286	94.2461685463	93.2180104090177	93.0989524480066	93.2229752360726	93.1897141461675	93.1733407112621	92.5619049119708
SHIMS2	SW00000000062701	32	30-34	2	1	1	2	Primary	Not married, ever had sex	Unemployed	No	Missing	1	2	99	99	99	99	2	99	99	99					131	1	72.0081400573235	71.7682555458648	71.7632282636536	71.7895694537352	71.5962490925159	72.2535604560575	72.0370134424708	72.3325482256387	72.1790819307707	71.8480809755092	71.5628592015192	71.9458393614044	71.8766832582546	72.1815054779739	72.1221975096954	71.8504774633314	71.9609208481012	72.1573984869761	71.6759623943396	72.1519825198678	71.8924272079428
SHIMS2	SW00000000062702	25	25-29	2	1	2	2	Primary	Married or living together	Unemployed	Missing	Never	2	2	99	99	99	99	2	99	99	99					131	1	58.4763831561805	58.3762795917355	58.6015117925519	58.7200225641358	58.3166264267478	58.4251772721323	58.5637630431666	58.5137370814443	58.542660625177	58.5661736570475	58.4292311391448	58.5960301308776	58.5340971852829	58.3644472538739	58.4231802382959	58.6589737328501	58.4912825136208	58.4204799983269	58.4493175415649	58.5055445307196	58.7677002036315
SHIMS2	SW00000000063001	48	45-49	2	1	1	1	Primary	Missing	Unemployed	No	Missing	0	1	1	2	1	1	1	1	1	1					34	2	54.034531465024	54.1679493298279	54.4398026754437	53.9507973948945	54.4773895588063	54.4997960461859	54.3660429553026	53.6381760486041	54.1239908059957	54.0360099788255	54.0977475018962	54.0086699884878	54.1067664899719	54.2573930602103	54.3598134821668	54.2444399879872	54.2881232670355	54.1546231955578	54.4720969222579	53.9608222019074	53.7049184038554
SHIMS2	SW00000000063101	43	40-44	2	1	2	2	Primary	Divorced/separated/widowed	Unemployed	Missing	Sometimes	1	2	99	99	99	99	2	99	99	99					50	1	60.3483944736723	60.255378731759	60.6998480326798	60.359771606503	60.800515336651	60.6164145316104	60.8945495419247	60.4739305141955	60.34582062103	60.3481830086232	60.4937215865616	60.1735644892629	60.2465683617891	60.5009165721272	60.4660662000071	60.3006146635791	59.9761596978069	60.5298753188583	60.6159618523583	60.2165787260479	60.2351002256879
SHIMS2	SW00000000063201	36	35-39	2	1	1	2	Secondary	Not married, ever had sex	Unemployed	No	Missing	1	2	99	99	99	99	2	99	99	99					10	2	71.1334273722412	70.9372597738405	71.9066010987928	71.8196741838737	71.4143619003951	71.530577614469	71.0501006839859	71.4248153679853	70.6905927662009	70.830670441203	141.545835146632	71.1627892595543	70.9926004636516	70.7571297107316	71.6737079148359	70.8917991416889	70.801256198097	70.8955748661525	70.8702799848904	70.8578280750773	70.3928344147192
SHIMS2	SW00000000063402	18	18-19	1	2	1	2	Primary	Missing	Employed	Yes	Missing	0	2	99	99	99	99	2	99	99	99					45	2	54.5868345902562	54.5887063660073	54.4983000605135	54.5126875937595	54.4866088949037	54.6739279942291	55.0799671494496	54.7510198870883	54.5714660460641	54.5792755107718	54.0733601991036	54.3194636311402	54.7793725953183	54.6736985549373	54.6415380490438	54.7514548569518	54.6589372300973	54.4862516160647	54.4805729193825	54.820981832135	54.6526045382649
SHIMS2	SW00000000063501	33	30-34	2	1	1	2	Did not attend	Not married, ever had sex	Employed	No	Missing	1	2	99	99	99	99	2	99	99	99					27	1	64.5723809458051	64.3752299183445	64.005243018993	64.0987964083659	64.0318268177668	64.7254018547519	64.6977196819183	64.9006262101856	64.6719885142338	64.4288500061569	64.2765745073648	63.5097306228271	64.5055413726186	64.976050272086	63.5903372693286	64.5227556597704	64.3413191387863	64.6971843509839	64.4713858665805	64.7019338061888	64.5793674825339
SHIMS2	SW00000000063502	30	30-34	2	1	2	2	Did not attend	Not married, ever had sex	Unemployed	Missing	Missing	1	2	99	99	99	99	2	99	99	99					27	1	57.6259860208656	57.8371522527328	57.6704516973084	57.4115858624196	57.6244866690962	57.6118276510645	57.7313338863084	57.5774591033491	57.5081944070187	57.6199798186353	57.7421996850383	57.9703964796488	57.7210523851717	57.6586265858324	57.7661162958777	57.5452203030373	57.6031384591149	57.3940841406688	57.7569473088138	57.578020710317	57.987479594148
SHIMS2	SW00000000063602	37	35-39	2	1	1	2	Secondary	Not married, ever had sex	Employed	No	Missing	1	2	99	99	99	99	2	99	99	99					133	1	75.2915457719281	75.1048673513677	75.698908375577	75.8124480068296	75.6303511406971	75.6335537612363	75.3191212636909	75.643483496215	74.7607683978156	74.9710911253139	75.0307714200768	75.4178616717036	75.2019934361071	75.0408676418521	75.756050284662	75.1426521106699	74.9801563273085	75.0293033293278	75.2427904836287	75.0004899973799	74.6356579285959
SHIMS2	SW00000000063603	29	25-29	2	1	2	2	Tertiary	Not married, ever had sex	Unemployed	Missing	Missing	1	2	99	99	99	99	2	99	99	99					133	1	62.1800644134071	62.0804331934888	62.2838758157631	62.3979325799222	61.9920960060168	62.2401555747553	62.2625073791038	62.2751682995071	62.2259577856067	62.2665596089431	61.9700562578352	62.2967281000028	62.2434742245277	62.1121182427967	62.0741863399595	62.4590430587956	62.1434957686216	62.0981714674131	61.929263143069	62.1781793106419	62.5678079640286
SHIMS2	SW00000000063604	26	25-29	2	1	1	2	Tertiary	Missing	Employed	Yes	Missing	0	2	99	99	99	99	2	99	99	99					133	1	92.7457888104073	92.8162590310999	92.7897932093304	92.6759794665558	92.451707196276	93.0619475485134	93.1255558018976	93.3049755281221	92.3420951028187	92.3437786416939	92.5241715016971	92.6653802641749	93.188310516165	93.0180883293667	93.350084438601	92.6506677511508	93.0499392375466	92.5728101920656	92.5966944943148	92.7359106711891	92.9665137097538
SHIMS2	SW00000000063605	22	20-24	1	2	1	2	Secondary	Missing	Unemployed	No	Missing	0	2	99	99	99	99	2	99	99	99					133	1	99.7669133212227	100.017640217886	99.6991466031704	99.5295216497924	99.8342931301857	99.4482432315024	100.063244397373	99.796462382369	99.2435274212009	100.007720815293	99.6544774617401	99.5981847036257	99.7187662605539	100.317935364396	99.4599826124936	99.9547959790586	99.9329175591757	99.8319811699981	100.02780706146	99.2928749707351	99.7794489150303
SHIMS2	SW00000000063611	24	20-24	1	2	1	2	Secondary	Missing	Employed	Yes	Missing	0	2	99	99	99	99	2	99	99	99					133	1	99.7669133212227	100.017640217886	99.6991466031704	99.5295216497924	99.8342931301857	99.4482432315024	100.063244397373	99.796462382369	99.2435274212009	100.007720815293	99.6544774617401	99.5981847036257	99.7187662605539	100.317935364396	99.4599826124936	99.9547959790586	99.9329175591757	99.8319811699981	100.02780706146	99.2928749707351	99.7794489150303
SHIMS2	SW00000000063703	21	20-24	1	2	2	2	Secondary	Missing	Unemployed	Missing	Always	1	2	99	99	99	99	2	99	99	99					31	3	59.9612022901598	59.957594994748	60.0918613848851	59.6933562693681	60.0236555959924	60.0480470978331	60.1669112345887	59.8407239330144	59.8624854015813	60.022859391547	59.9098579296887	59.8706894945507	59.8078539038402	60.0377283399404	60.237466810955	60.1455387767963	60.0024453207991	59.8450833536548	59.8223709052025	59.9354207686297	60.0340044799528
SHIMS2	SW00000000063705	18	18-19	1	2	1	2	Secondary	Missing	Unemployed	Yes	Missing	0	2	99	99	99	99	2	99	99	99					31	3	53.1337523798513	53.1304181956262	53.1982753990422	53.0053991087483	53.0373009066816	53.4624068817455	53.7228991256108	53.2119897395317	52.9934164845916	53.1263945203865	52.8643694477269	53.0208183337758	53.2133016176455	53.3987545283547	53.1613719845266	53.4503068502837	53.2230069535527	52.9603612409943	53.0770470675651	53.2877586856739	53.0836758989901
SHIMS2	SW00000000063802	33	30-34	2	1	1	2	Primary	Not married, ever had sex	Employed	Yes	Missing	1	1	2	2	1	1	1	1	1	2					8	1	72.1411733104317	71.9008456182868	71.8958090482964	71.9221989030735	71.7285213872807	72.3870471172665	72.1701000384422	72.4661808147933	0	71.9808185234329	71.6950698092884	72.0787575155219	72.0094736481864	72.3148590193978	72.2554414811186	71.983219438707	72.0938668648914	72.2907074913319	71.8083819574528	72.2852815183586	72.0252466844313
SHIMS2	SW00000000063803	19	18-19	1	2	2	2	Primary	Not married, ever had sex	Unemployed	Missing	Missing	1	1	1	2	1	1	1	1	1	1					8	1	55.6548127237749	55.4607138288276	55.638014903606	55.5784849083291	55.8284362853583	55.5156975551879	56.1023804018747	55.56258133312	0	55.768235092987	55.4473440967356	55.5395856050324	55.6577991595388	55.6400033775948	55.7769754954122	55.7821457822496	55.6487338193941	55.6677488354809	55.5736883456991	55.7102308420527	55.3966310207488
SHIMS2	SW00000000064102	48	45-49	2	1	2	2	Primary	Married or living together	Employed	Missing	Missing	1	2	99	99	99	99	2	99	99	99					42	2	49.7105343878634	49.5588966386211	49.8138519632493	49.5228372800227	49.5843023210243	49.1570471891255	49.7910827879121	49.7179519681227	49.6989018156925	49.8387010777509	49.8468293861909	49.8380574453641	50.0343611904781	49.7407378951268	49.9110432879137	49.7523771794288	49.8063550488807	49.9099240013882	49.8208817039323	49.5979240782655	49.9039309219617
SHIMS2	SW00000000064201	44	40-44	2	1	2	2	Secondary	Not married, ever had sex	Unemployed	Missing	Never	1	2	99	99	99	99	2	99	99	99					119	2	63.0793935093631	62.9821684441748	63.4467517057534	63.091285501604	63.5519745958751	63.3595425149916	63.6502642138431	63.2106105428705	63.0767031799007	63.0791724746999	63.2312972380617	62.8966517897204	62.9729593707745	63.2388178246447	63.2023903379471	63.0294514774506	62.6903136654092	63.2690870670416	63.3590693502468	62.9416125876393	62.9609722570119
SHIMS2	SW00000000064302	27	25-29	2	1	2	2	Secondary	Not married, ever had sex	Unemployed	Missing	Missing	0	1	1	2	1	1	1	1	1	1					117	2	51.8414156772902	51.7752359344651	51.9172661059239	52.0006826639933	51.6596527785551	51.7591256031888	51.8974502913686	51.9117673411615	51.8416645579257	51.920828124331	51.6839147948803	51.9423791354687	51.8833147352162	51.761179316529	51.7354807787858	52.0326587642621	51.8256967053721	51.6865721212881	51.7762513134188	51.8260219734007	52.1287730382226
SHIMS2	SW00000000064402	18	18-19	1	2	2	2	Secondary	Missing	Unemployed	Missing	Missing	0	2	99	99	99	99	2	99	99	99					62	1	66.2989464849542	66.0833822974827	66.2671968529117	66.2141337339748	66.5523948914264	66.1509622552017	66.7718520415451	66.2766624585707	66.0495762174394	66.4145507768203	66.0861982724205	66.1992762657659	66.3517195351889	66.1957724956519	66.4506490632616	66.4517412168497	66.2516736363784	66.2952837153244	66.0968639117497	66.2686938504337	65.9672533411042
SHIMS2	SW00000000064602	20	20-24	1	2	2	2	Secondary	Not married, ever had sex	Unemployed	Missing	Missing	1	2	99	99	99	99	2	99	99	99					57	2	53.3344028064918	53.3185588170831	53.4792396425311	53.1183477278987	53.3663647271669	53.3077019791502	53.5656758612842	53.1568978805457	53.2079429450557	53.3954790106136	53.3049608429939	53.239174025604	53.198751069394	53.4134876425621	53.5703470449668	53.4241697670185	53.3703789231176	53.2434908369451	53.4412118884854	53.3644979718964	53.3825843788409
SHIMS2	SW00000000064603	49	45-49	2	1	2	2	Did not attend	Not married, ever had sex	Unemployed	Missing	Missing	1	2	99	99	99	99	2	99	99	99					57	2	49.7105343878634	49.5588966386211	49.8138519632492	49.5228372800226	49.5843023210243	49.1570471891255	49.7910827879121	49.7179519681227	49.6989018156925	49.8387010777508	49.8468293861909	49.838057445364	50.0343611904781	49.7407378951268	49.9110432879137	49.7523771794288	49.8063550488807	49.9099240013881	49.8208817039323	49.5979240782655	49.9039309219617
SHIMS2	SW00000000064604	40	40-44	2	1	1	2	Primary	Not married, ever had sex	Employed	No	Missing	1	1	1	2	1	1	1	1	1	1					57	2	60.5914269174734	59.6252785098784	60.7761292002356	60.1254611270048	60.1881729291632	60.8604124227285	60.7413349888385	60.9589401469105	60.661645744323	60.5934176861133	60.9294027428591	60.3044527265111	60.3098846434882	60.5581335719533	60.6606200670236	60.6416184120493	60.8005139921602	60.4622625549976	60.6298788133391	60.348998527858	60.8612764510715
SHIMS2	SW00000000064605	24	20-24	1	2	1	2	Primary	Not married, ever had sex	Employed	Yes	Missing	1	2	99	99	99	99	2	99	99	99					57	2	76.7217315455954	76.9145429799346	76.6696182770071	76.5391750298095	76.7735472773121	76.4766711316643	76.9496130397319	76.7444550624531	76.3192426724864	76.906914862381	76.6352672706154	76.5919775893749	76.6847059853133	77.1454728829261	76.4856988303966	76.8662151459866	76.8493904272394	76.7717693573289	76.9223613820222	76.3571914204406	76.7313715397664
SHIMS2	SW00000000064609	27	25-29	2	1	2	2	Secondary	Missing	Unemployed	Missing	Missing	0	1	1	2	1	1	1	1	1	1					57	2	51.6689267143391	51.5804765836028	51.7794886539391	51.8842031393661	51.5277678686708	51.6236819004941	51.7461343789263	51.7019321281964	51.7274885730513	51.7482643641481	51.6272638415492	51.774645133187	51.7199220355121	51.5700216928446	51.6219173489031	51.8302612329168	51.6820915813525	51.619531454059	51.6450119100613	51.6946933032187	51.9263304449218
SHIMS2	SW00000000064610	42	40-44	2	1	2	2	Secondary	Not married, ever had sex	Employed	Missing	Missing	1	1	1	2	1	1	1	1	1	1					57	2	57.7784195585919	57.6907642034684	58.112630117227	57.7995365283141	58.2179504175165	58.0292231667316	58.3056008005982	57.8493723874325	57.8067812284152	57.7823816700423	58.0249456956665	57.6240873765067	57.6840392598039	57.8415921677287	57.9431778222512	57.7556388215345	57.4707805446673	57.9528800659124	58.0417334683545	57.7026422610321	57.6251603508921
SHIMS2	SW00000000064701	32	30-34	2	1	2	1	Secondary	Missing	Employed	Missing	Missing	0	2	99	99	99	99	2	99	99	99					139	1	25.0915257606583	25.1834718306962	25.1108870200999	24.9981715732473	25.0908729124184	25.0853609186292	25.1384980295904	25.0535098065323	25.0495035251774	25.0889105381104	25.1213143864781	25.2592446651206	25.124722411304	25.1057381261771	25.1525413310304	25.0494324005105	25.0745154370983	25.0056521704473	25.1398353481313	25.0536338120339	25.2569502900947
SHIMS2	SW00000000064901	39	35-39	2	1	2	2	Secondary	Married or living together	Employed	Missing	Always	1	1	1	2	1	1	1	1	1	1					126	2	52.81246221663	52.5702180288522	52.7208039224812	52.9179139748469	52.8873737125564	53.084544910588	52.9362419741584	52.6452253104894	52.6635031071538	52.9329024927331	53.0797806635221	52.6905577252636	52.8136079193303	52.877941391548	52.917853132055	52.7247954080489	52.8229268129201	52.8684986582506	52.7596825217522	52.6888966771369	52.6473523620838
SHIMS2	SW00000000064902	45	45-49	2	1	2	2	Missing	Missing	Unemployed	Missing	Missing	0	2	99	99	99	99	2	99	99	99					126	2	56.4929506233807	56.3281710467737	56.6447252680645	56.239256943708	56.3540856829238	55.8674163608596	56.5791318491141	56.4601238742074	56.7203605424508	56.6345167219402	56.6535691860277	56.8064114226898	56.8658891589727	56.5012497719356	56.7119819758655	56.7878356187167	56.7336640017683	56.6151762961138	57.0025680898965	56.4139022034201	56.7118735908698
SHIMS2	SW00000000064903	33	30-34	2	1	1	2	Primary	Missing	Unemployed	No	Missing	0	99	99	99	99	99	2	99	99	99					126	2	52.8412723694678	52.6799385145382	52.3771685340078	52.4537257254344	52.3989227535525	52.9664933913574	52.9438403435209	53.1098840756658	52.9227838543519	52.7238172382754	52.5992062050594	51.9716777482456	52.7865757942436	53.1716055630836	52.0376402805262	52.8006626967661	52.6521884345094	52.9434022681814	52.7586254481198	52.9472888719028	52.8469896356549
SHIMS2	SW00000000064904	21	20-24	1	2	2	2	Secondary	Missing	Unemployed	Missing	Always	1	99	99	99	99	99	2	99	99	99					126	2	53.0996999477321	53.1138278517684	53.2044418192612	52.8397667691592	53.1292461149887	53.0409383598757	53.2688329188367	52.983884246978	52.9734357519324	53.1617746921026	53.0722928639427	53.0233190749571	52.9527058862171	53.1432515636778	53.3261467339125	53.2206483721974	53.1513706570299	52.9082557375436	53.1244395891831	53.0627168031427	53.1275667904034
SHIMS2	SW00000000065101	31	30-34	2	1	2	1	Secondary	Missing	Unemployed	Missing	Sometimes	2	2	99	99	99	99	2	99	99	99					36	2	73.3659496722018	73.6267133709284	73.4307301600554	73.1039499326693	73.3664631432657	73.3360354388871	73.515655166425	73.1896447828721	73.292425323669	73.3688852922004	73.5818027139327	73.8688695931658	73.4606062970314	73.3471373133791	73.6220066690659	73.24139323035	73.3780473349069	73.111290559942	73.5700065339293	73.3132115201082	73.7934035972178
SHIMS2	SW00000000065201	25	25-29	2	1	1	2	Secondary	Missing	Unemployed	No	Never	1	2	99	99	99	99	2	99	99	99					99	1	61.2451713797871	61.2917067621354	61.2742299169787	61.1990724109505	61.0509730330144	61.4539484719536	61.4959525179556	61.6144332815836	60.9785901082995	60.9797018420855	61.0988252197428	61.1920731716898	61.5373929248948	61.424985804994	61.6442211888133	61.1823576860258	61.4460187203975	61.1309440357615	61.1467161608714	61.2386482983934	61.3909282325958
SHIMS2	SW00000000065301	31	30-34	2	1	2	2	Tertiary	Not married, ever had sex	Employed	Missing	Missing	1	2	99	99	99	99	2	99	99	99					83	1	54.5268010625195	54.7444647765127	54.5380954994113	54.272871611517	54.4848550535221	54.4657447921842	54.6155114833888	54.4348141555352	54.4107485916914	54.5287832582042	54.5650779959295	54.8951813035725	54.5874019885699	54.5328355741087	54.6550218719161	54.4649715342842	54.5053687350654	54.2270758528884	54.6350166737169	54.4442751094086	54.8751190986741
SHIMS2	SW00000000065302	36	35-39	2	1	1	2	Secondary	Not married, ever had sex	Employed	No	Missing	1	2	99	99	99	99	2	99	99	99					83	1	53.5918309140943	53.3788125407386	53.9674157980374	53.9569570659392	53.8059502802947	53.7009688981612	53.6967539594502	53.8423369545654	53.2140284530766	53.3330168397072	53.4191406440852	53.6817414116558	53.4582874361201	53.4134005229639	53.9291163469213	53.484325072721	53.4716481661258	53.3996447576796	53.54745589052	53.3662216813872	53.1153068518622
SHIMS2	SW00000000065401	28	25-29	2	1	1	2	Tertiary	Not married, ever had sex	Employed	No	Never	2	2	99	99	99	99	2	99	99	99					126	1	82.209542026688	82.2819779453834	81.9841636260164	82.0121121964516	81.9772084685818	82.5639077891749	82.6626993309715	82.6348241740245	81.9866838039649	81.9313728676017	81.9453877455455	82.210811688162	82.413574610521	81.949946963182	82.7425630441593	82.1197504610015	82.5201746801725	82.106064375238	82.3525711462379	82.2378226045217	82.4338849435743
SHIMS2	SW00000000065402	28	25-29	2	1	2	2	Secondary	Missing	Unemployed	Missing	Missing	1	1	1	2	1	1	1	1	1	1					126	1	61.7049839394789	61.5993534523836	61.8370211839344	61.9620751777444	61.5364067140794	61.6509508737819	61.7971882488445	61.7444002513996	61.7749207231726	61.7997319576509	61.6552285630882	61.8312368685011	61.7658844782372	61.5868678269343	61.6488435796206	61.8976557155497	61.7207059209344	61.645994253877	61.6764239768919	61.7357553731837	62.0123851972867
SHIMS2	SW00000000065403	19	18-19	1	2	2	2	Secondary	Missing	Unemployed	Missing	Missing	0	2	99	99	99	99	2	99	99	99					126	1	59.5888845248364	59.4145147098638	59.5267529537122	59.4567186817674	59.7722214475077	59.4038972563362	59.9992443868752	59.5585996955423	59.3377798868477	59.7117478361132	59.368881930646	59.4861874337959	59.5786488360909	59.5336122062886	59.7102107502078	59.7606751484553	59.600152241051	59.4892482811157	59.4107704531017	59.5730604214408	59.2900182467659
SHIMS2	SW00000000065501	32	30-34	2	1	1	2	Secondary	Not married, ever had sex	Employed	Yes	Always	4	1	2	2	1	2	1	1	2	2					61	2	67.8768417714945	67.6696016341474	67.2806808315231	67.4879121951718	67.5255890774232	68.037693452541	68.0085946577034	68.2218848308684	67.9815467097737	67.7259657044033	67.5658975795209	67.9038644156741	67.8065817149996	68.1743694613598	67.8881472659237	67.8246769350937	67.8687178824659	68.0080319314635	67.7706783172154	68.0130244377754	67.8841858409112
SHIMS2	SW00000000065601	28	25-29	2	1	1	2	Tertiary	Missing	Unemployed	No	Sometimes	1	2	99	99	99	99	2	99	99	99					62	2	55.4165071532996	55.4586137927405	55.4428002078843	55.3747953941724	55.2407905403709	55.605415061643	55.6434216091519	55.750626633437	55.1752962528235	55.1763021836082	55.2840886647519	55.3684622680856	55.6809181587711	55.5792087533808	55.7775796443747	55.3596713990478	55.5982399795274	55.3131507533632	55.3274218553014	55.4106048694367	55.5483924186085
SHIMS2	SW00000000065702	33	30-34	2	1	2	2	Did not attend	Divorced/separated/widowed	Unemployed	Missing	Missing	0	1	1	2	1	1	1	1	1	1					134	1	58.5858080011794	58.8004914308395	58.6754270660171	58.3243788137129	58.5842836761144	58.5714138086969	58.695482811523	58.4520533488739	58.7451050430891	58.579701759274	58.655360994072	59.1495399674774	58.66331833752	58.6276795632902	58.7282722947021	58.7188330452165	58.682116979246	58.274311694138	59.1401504863168	58.5433074058186	58.9720551275076
SHIMS2	SW00000000065901	34	30-34	2	1	2	1	Secondary	Divorced/separated/widowed	Employed	Missing	Sometimes	1	2	99	99	99	99	2	99	99	99					35	2	62.261298031298	62.4894500266785	62.3093404323801	62.0296519791483	62.2596780748545	62.2460007922797	62.3778534956042	62.1669664760008	62.1570254194139	62.2548087029078	62.3352145610379	62.6774702798816	62.3436711232815	62.2965641340346	62.4127000882203	62.1568489329728	62.219089166246	62.0482140903633	62.3811718744479	62.1672741792295	62.6717770921239
SHIMS2	SW00000000066101	40	40-44	2	1	1	2	Primary	Not married, ever had sex	Employed	No	Always	1	1	2	2	2	2	1	2	3	2					29	1	51.1098406609369	50.2342084016378	51.2821539258113	50.7007293260664	50.8170166970674	51.3145604823287	51.2520743243628	51.4030220214667	50.9388737440286	51.1115199062221	51.3967927563915	50.8556717075807	50.8430266240028	51.0817571898722	51.1682061926342	50.970517183851	51.0703333004148	50.9698661224764	51.1598927138231	51.1470749415635	51.3374630716685
SHIMS2	SW00000000066302	43	40-44	2	1	2	2	Primary	Not married, ever had sex	Unemployed	Missing	Missing	1	1	1	2	1	1	1	1	1	1					128	1	64.607097570918	64.5075178361821	64.9833527236272	64.619277572346	65.091123980619	64.8940314352766	65.1917940502722	64.7414925169557	64.6043420850389	64.6068711830715	64.762680218046	64.4199300752527	64.4980857305355	64.7703829438354	64.7330732289443	64.5559460054201	64.2085946994934	64.8013852694465	64.8935468110731	64.4659797674962	64.4858083038614
SHIMS2	SW00000000066303	18	18-19	1	2	2	2	Secondary	Missing	Unemployed	Missing	Never	1	2	99	99	99	99	2	99	99	99					128	1	55.9461211943641	55.751006346807	55.9292354510298	55.8693938637983	56.120653536549	55.8062778690371	56.3960315316053	55.8534070460816	55.7107464576768	56.0601372390427	55.7375666348514	55.8302909537335	55.9491232617327	55.9312343330909	56.0689233904901	56.0741207396474	55.9400104717765	55.9591250162775	55.8645721949959	56.0018293822062	55.6865881164369
SHIMS2	SW00000000066502	20	20-24	1	2	2	2	Secondary	Missing	Unemployed	Missing	Missing	0	2	99	99	99	99	2	99	99	99					116	1	58.8521674420698	58.8678258690433	58.9682563496811	58.5640748358182	58.8849144441125	58.787040015529	59.0396231517107	58.7238050404006	58.7122246250584	58.9209669504137	58.8217912575365	58.7675119747441	58.6892490238907	58.9004371497429	59.1031459634197	58.9862186125188	58.9094358115414	58.6399834424442	58.8795872113446	58.8111777901498	58.8830531926971
SHIMS2	SW00000000066503	18	18-19	1	2	1	2	Secondary	Missing	Unemployed	No	Missing	0	2	99	99	99	99	2	99	99	99					116	1	57.8937946794482	57.9910771617688	57.6175742028271	57.7363661058565	57.8086868460543	58.0313292164528	58.4618823861856	58.0183356332096	57.956238851448	57.9410595927135	57.4445256877014	57.7687778349052	57.8810660447416	57.7850515388856	57.9952080100227	57.9801252116613	57.9997075953926	57.8087957677709	58.2242817727474	58.1512406756504	57.8987848720665
SHIMS2	SW00000000066701	43	40-44	2	1	1	2	Tertiary	Not married, ever had sex	Employed	Yes	Never	1	2	99	99	99	99	2	99	99	99					20	2	51.8936374272785	51.0707560932041	52.0518260321896	51.4803117549384	51.5482698179469	52.1214123270748	52.0200332075903	52.2083947988801	51.9537764688307	51.9179607128623	52.1830974356331	51.6478578611846	51.652510036327	51.8651232811516	51.9528980256483	51.9366240237982	52.0727104314397	51.801693778497	51.9265696232006	51.670772954661	104.191803707467
SHIMS2	SW00000000066801	27	25-29	2	1	2	2	Secondary	Not married, ever had sex	Employed	Missing	Sometimes	1	2	99	99	99	99	2	99	99	99					96	1	80.7378344553761	80.608468089866	81.5766920801964	81.0620684700657	80.6473300552912	80.4957798185298	80.8448826963072	80.2315470921035	80.7749229037194	80.8501443226021	80.5315713163894	81.0665566955322	80.820169057011	80.649609608291	80.5792982959487	80.9915703322403	80.8312690996498	80.6645885860448	80.6315754521914	80.7141306252436	81.2018884763261
SHIMS2	SW00000000066802	24	20-24	1	2	2	2	Primary	Missing	Employed	Missing	Missing	0	2	99	99	99	99	2	99	99	99					96	1	71.4473611524754	71.4261363674622	71.6413861942525	71.1579313582565	71.4901776980715	71.4115924262169	71.7571771174266	71.2095735729195	71.2779541109435	71.5291795170599	71.4079203696339	71.3197916149504	71.265640571736	71.5533040813744	71.7634346872131	71.5676139744969	71.495555159761	71.3255744635937	71.5904437905851	71.4876769718801	71.5119057244472
SHIMS2	SW00000000066901	25	25-29	2	1	1	2	Secondary	Missing	Unemployed	No	Sometimes	1	1	2	2	2	2	1	2	3	2					97	2	69.2874666114764	69.3401127005977	69.3203409161779	69.2353142426915	69.067767471693	69.5236588773616	69.571178606172	69.7052174498723	68.9858797184802	68.9871374375109	69.121903278901	69.2273959114067	69.6180606827092	69.4908930319124	69.7389169004757	69.2164046548979	69.5146878452982	69.1582397172251	69.1760829294707	69.280086963839	69.4523632530377
SHIMS2	SW00000000067001	32	30-34	2	1	1	1	Tertiary	Missing	Unemployed	Yes	Always	1	2	99	99	99	99	2	99	99	99					110	2	76.4722626101509	76.2387791157373	75.8006082613396	75.9114023695233	75.8320911215226	76.653483357511	76.6206997066754	76.8609993686624	76.5902266068204	76.3022807146611	76.121942747218	75.2137791320561	76.3931053401447	76.9503231412148	75.3092405746899	76.4134920049762	76.1986190039108	76.6200657209496	76.3526554018108	76.6256904413079	76.48053667816
SHIMS2	SW00000000067002	40	40-44	2	1	1	1	Secondary	Missing	Employed	Yes	Sometimes	1	2	99	99	99	99	2	99	99	99					110	2	89.7045418732337	87.8766347269771	89.5458981659004	88.419894691926	89.5227592606754	90.6225763327649	89.9264781363162	90.2493964768791	89.8084996113803	89.7074891711915	89.6931366054204	89.4809140922886	89.4322461008535	89.8144194862983	90.2624773384544	89.7788494981885	90.0038477740742	89.5133163063226	89.4547254632336	89.1929233245538	89.6982908823398
SHIMS2	SW00000000067004	21	20-24	1	2	2	1	Secondary	Missing	Employed	Missing	Sometimes	3	99	99	99	99	99	2	99	99	99					110	2	76.8462608267827	76.8667068292945	76.9978440030893	76.4700836947498	76.8890202487317	76.7612206417826	77.0910312572128	76.678651526603	76.6635303907716	76.936095835292	76.8065971015365	76.7357218881969	76.6335299826859	76.9092890330002	77.1739762152187	77.0212982409715	76.9210390422473	76.569201413558	76.8820642106356	76.7927385587075	76.8865899183301
SHIMS2	SW00000000067103	40	40-44	2	1	2	2	Primary	Not married, ever had sex	Unemployed	Missing	Missing	1	1	1	2	1	1	1	1	1	1					6	2	57.1295038738222	57.0414494486083	57.4622114402107	57.1402741678755	57.5575093049235	57.3832281538429	0	57.2483440149051	57.1270673065236	57.1293036879938	57.267079461892	56.9639990520505	57.0331090102302	57.2738906779869	57.2408991711473	57.0842725653572	56.7771235287403	57.3013048096798	57.3827996198063	57.0047189755624	57.022252566881
SHIMS2	SW00000000067201	36	35-39	2	1	2	2	Secondary	Missing	Unemployed	Missing	Missing	0	1	1	2	1	1	1	1	1	1					23	2	54.3470945265944	54.0978111715091	54.2527728122267	54.4556105175418	54.424182811809	54.6270834395698	54.4744710945583	54.1749980257898	54.1938069413632	54.4710345739896	54.6221807523106	54.221647716553	54.3482735212926	54.4144764050268	54.4555479067711	54.2568802829703	54.3578632046657	54.4047592833936	54.2927811515648	54.2199384014451	54.1771868855629
SHIMS2	SW00000000067203	32	30-34	2	1	2	2	Primary	Missing	Unemployed	Missing	Sometimes	1	1	2	2	1	2	1	1	2	2					23	2	49.1776097497615	49.3524011273716	49.2210324760439	49.0019898470295	49.1779539323109	49.1575580704949	49.2779581866753	49.0594315883232	49.1283259643623	49.1795775123994	49.3222972607522	49.5147198085701	49.2410586191198	49.1649997195664	49.3492461985738	49.0941188644588	49.1857188812871	49.0069103108816	49.3143902147815	49.1422590690415	49.4641345259603
SHIMS2	SW00000000067204	29	25-29	2	1	1	2	Primary	Missing	Unemployed	No	Always	1	2	99	99	99	99	2	99	99	99					23	2	63.7302942995506	63.8002168985173	63.6043001771852	63.6690266968465	63.621007436896	63.7813335213425	64.0788736568928	64.1145396064853	63.300380450496	63.4708256026216	63.5047866895362	63.7461575182259	64.0630274274946	63.9486024536933	64.2619301667377	63.6484643370284	64.0211004003875	63.5858543428455	63.5844496771964	63.6801367864263	63.880845188007
SHIMS2	SW00000000067301	31	30-34	2	1	2	1	Primary	Divorced/separated/widowed	Unemployed	Missing	Missing	0	1	1	2	1	1	1	1	1	1					111	1	127.236931442519	127.689168113697	127.34927879887	126.782551133319	127.237821943942	127.185051854367	127.496562344731	126.931169802183	127.109419803463	127.242022622858	127.611280562173	128.109134253097	127.401092317391	127.204305587876	127.681005385553	127.020915981349	127.257912149333	126.7952818196	127.59082271009	127.145468840695	127.978255258201
SHIMS2	SW00000000067402	35	35-39	2	1	2	2	Primary	Missing	Unemployed	Missing	Missing	0	2	99	99	99	99	2	99	99	99					118	2	49.291631402188	49.0655368269287	49.2060836609824	49.3900530431904	49.361548798386	49.5455752498822	49.4071591758812	49.1355436231234	49.1526029000102	49.4040423265509	49.5411286192873	49.1778538769127	49.2927007247083	49.3527452987782	49.3899962565846	49.2098090475123	49.3013983587254	49.3439320810339	49.2423703536354	49.1763035653278	49.1375288712782
SHIMS2	SW00000000067701	36	35-39	2	1	1	2	Secondary	Not married, ever had sex	Unemployed	No	Missing	1	1	1	2	1	1	1	1	1	1					13	1	62.3127735768546	62.1409310607012	62.9900725787158	62.9139247342046	62.5588717938175	62.66067658159	62.2397795253942	62.5680290154376	61.9248511392953	62.0475589683431	61.9969675444093	62.3384945452308	62.1894094203301	123.966274801867	62.7860585057883	62.1011076164702	62.0217921363724	62.1044151453252	62.082256868029	62.0713490140784	61.6640152788298
SHIMS2	SW00000000067702	27	25-29	2	1	2	2	Secondary	Not married, ever had sex	Unemployed	Missing	Missing	1	1	1	2	1	1	1	1	1	1					13	1	54.7411834994673	54.647474085607	54.8583194999335	54.9692603540663	54.5916312876317	54.6932484093738	54.8229819652666	54.7761514295431	54.8032274716899	54.8252386003332	54.697043334197	54.8531879813375	54.7952110245478	109.272795085022	54.69137893678	54.9121110384713	54.7551311551814	54.6888511755941	54.7158467105582	54.7684821808935	55.013892567476
SHIMS2	SW00000000068002	24	20-24	1	2	2	2	Secondary	Not married, ever had sex	Unemployed	Missing	Missing	1	2	99	99	99	99	2	99	99	99					11	2	72.0016378080555	71.9802483647167	72.1971680635944	71.709962665992	72.0447865172376	71.9655915940124	72.3138572733477	71.7620055123028	71.8309165350825	72.0840909058023	71.9618910502297	113.627914750801	71.8185074695011	72.1084026244444	72.3201633883121	72.1228235313198	72.0502056963739	71.878906318449	72.1458304572957	72.0422663908315	72.0666831060011
SHIMS2	SW00000000068004	21	20-24	1	2	1	2	Primary	Missing	Unemployed	Yes	Sometimes	3	2	99	99	99	99	2	99	99	99					11	2	92.6400813288711	92.7225179151601	92.8345591710696	92.2952357372961	92.7026478729734	92.778447012865	93.163934814188	92.5259546179872	91.9630583352474	92.8636867817482	92.7099668463198	146.345972148237	92.5430451187042	93.2226332979288	92.2385771320061	93.2222647570811	92.8265278877785	92.5900641780798	92.5658794026693	92.099253036174	92.5886506213756
SHIMS2	SW00000000068005	18	18-19	1	2	1	2	Secondary	Missing	Unemployed	Yes	Always	1	2	99	99	99	99	2	99	99	99					11	2	66.7231520184614	66.7189650888556	66.8041773371212	66.5619713294213	66.602032277836	67.1358626460615	67.4629779505256	66.821399234396	66.5469240493521	66.7139123251665	66.3848721581795	105.261918750878	66.823046636262	67.0559306732308	66.7578355670327	67.1206679307913	66.8352341926479	66.5054146519396	66.6519438503486	66.9165467194745	66.6602680606118
SHIMS2	SW00000000068101	25	25-29	2	1	1	1	Secondary	Not married, ever had sex	Employed	Yes	Missing	1	2	99	99	99	99	2	99	99	99					67	2	61.5995921621023	61.5539803421496	61.7267582177943	61.5467847754035	61.3734279254338	61.6553841583481	61.9502299174514	61.9709909522307	61.3314682066664	61.2972819188802	61.4672731384245	61.5461866790308	61.8127952686257	61.7804471586361	62.0086037142202	61.5346607757792	61.919092047575	61.478343628247	61.489461291022	61.571757856689	61.7349542579608
SHIMS2	SW00000000068102	24	20-24	1	2	2	1	Secondary	Married or living together	Unemployed	Missing	Missing	1	1	2	2	2	2	1	2	3	2					67	2	53.3344028064918	53.3185588170831	53.4792396425311	53.1183477278987	53.3663647271669	53.3077019791502	53.5656758612842	53.1568978805457	53.2079429450557	53.3954790106136	53.3049608429939	53.239174025604	53.198751069394	53.4134876425621	53.5703470449668	53.4241697670185	53.3703789231176	53.2434908369451	53.4412118884854	53.3644979718964	53.3825843788409
SHIMS2	SW00000000068402	49	45-49	2	1	2	1	Secondary	Missing	Unemployed	Missing	Missing	0	1	2	2	1	1	1	1	1	2					33	1	72.6468156369986	72.4252127162402	72.7978036105448	72.3725156851511	72.4623404990814	71.8379512186357	72.76452881068	72.6576556650169	72.6298158333093	72.8341180268384	72.8459967107423	72.8331774245311	73.1200550885065	72.6909549457141	72.9398387009206	72.7079645584902	72.7868476439135	72.9382029791794	72.8080768510494	72.4822472914574	72.9294447121129
SHIMS2	SW00000000068501	49	45-49	2	1	2	2	Secondary	Missing	Unemployed	Missing	Always	1	1	1	2	1	1	1	1	1	1					22	2	60.8372347699003	60.6516559692652	60.9636779004562	60.6075254506192	60.6827482012012	60.1598606264436	60.9358123045103	60.8463126258762	60.8229984810964	60.9940889879927	61.0040366543162	60.9933012914792	61.2335436701778	60.8741987230118	61.0826235426429	60.8884432263218	60.954502953031	61.0812537264064	60.9722811067901	60.6994189140284	61.0739192170403
SHIMS2	SW00000000068503	26	25-29	2	1	2	2	Secondary	Missing	Unemployed	Missing	Sometimes	1	2	99	99	99	99	2	99	99	99					22	2	63.2339737147639	63.1257258064424	63.3692827143329	63.4974354250647	63.0612193088917	63.1786017619998	63.3284627576673	63.2743667247414	63.3056434642629	63.3310694971158	63.1829854483065	63.363355069162	63.2963833099246	63.1129307992798	63.1764422511289	63.431419710951	63.250085271702	63.1735223218513	63.2047060639483	63.265507634811	63.5489920781942
SHIMS2	SW00000000068504	21	20-24	1	2	1	2	Secondary	Missing	Unemployed	No	Always	1	99	99	99	99	99	2	99	99	99					22	2	83.9817698728507	84.0565017849941	84.1580714601832	83.6691541810476	84.038488833296	84.1072036469233	84.4566630532096	83.8783096531239	83.3680226866054	84.1844767510882	84.0451237620057	83.9166387913503	83.8938028443823	84.5098754692902	83.6177909926466	84.5095413729442	84.150790795319	83.9364274164625	83.9145029944002	83.4914883816593	83.9351459733535
SHIMS2	SW00000000068505	20	20-24	1	2	2	2	Secondary	Missing	Unemployed	Missing	Sometimes	1	2	99	99	99	99	2	99	99	99					22	2	65.2722330348385	65.2528426879992	65.4494886750355	65.0078183850775	65.3113489867339	65.2395557658947	65.5552718978001	65.0549972117765	65.1174676843168	65.3469799152486	65.2362010817029	65.1556892122652	65.1062183927031	65.369019416196	65.5609886317249	65.3820925187365	65.3162616794754	65.1609722547481	65.402949175327	65.3090643959514	65.3311990802588
SHIMS2	SW00000000068601	48	45-49	2	1	2	2	Primary	Not married, ever had sex	Unemployed	Missing	Missing	1	1	2	2	1	2	1	1	2	2					10	1	66.0425596699987	65.8411024693092	66.1798214641316	65.7931960774101	65.8748549991649	65.3072283805778	66.1495716460727	66.0524142409245	66.0271053030084	66.2128345698531	0	66.2119794768464	66.4727773531876	66.0826863142855	66.3089442735642	66.0981495986275	66.1698614944668	66.3074572537995	66.1891607736812	65.8929520831431	66.2994951928299
[truncated: 25,116 more rows]
[truncated: 263 more columns]
