# Supplementary material for: HIV incidence, viremia, and the national response in Eswatini: Two sequential population-based surveys
Source: PLoS One. 2021 Dec 2;16(12):e0260892. doi: 10.1371/journal.pone.0260892 (PMC8639055; doi:10.1371/journal.pone.0260892)
Supplement: S4 File — (XLSX) [file pone.0260892.s004.xlsx]

## Sheet: Sheet1
Variable Number	Variable Name	Type	Description	Values
1	survey	Char	Identifier for which survey this observation is from	SHIMS1 - 2011 SHIMS survey SHIMS2 - 2016 SHIMS survey
2	personID	Char	Unique participant ID	Formatted as either "SHIMS1[stratum number][cluster number][individual number]" or "SW[zero-padded random individual number]"
3	age	Char	Participant age	Numeric values (range 18-49)
4	age_grp	Char	Age group category	18-19 20-24 25-29 30-34 35-39 40-44 45-49
5	age18_24	Num	Indicator for age being in the range 18-24	1-Yes 2-No
6	age25_49	Num	Indicator for age being in the range 25-49	1-Yes 2-No
7	gender	Num	Participant gender	1-Male 2-Female
8	urban	Char	Urban-rural indicator	1-Urban 2-Rural
9	education	Char	Education level	Did not attend Primary Secondary Tertiary Missing
10	marital_status	Char	Marital status and sexual history category	Married or living together Not married, ever had sex Not married, never had sex Not married, unknown sexual history Divorced/separated/widowed Missing
11	employment_status	Char	Employment status	Employed Unemployed Other REF [refused] Missing
12	circumcision_status	Char	Male circumcision status	Circumcised Uncircumcised Missing
13	condom_use	Char	Condom use during sex in the past 6 months (SHIMS1), 12 months (SHIMS2)	Always Sometimes Never DK [Don't Know] REF [Refused] Missing
14	number_of_sexual_partners	Char	Number of sexual partners in the past 6 months (SHIMS1), 12 months (SHIMS2)	Numeric values (range 0-90) -7 (out of range) Missing
15	hivstatusfinal	Num	Final survey HIV test status	1-HIV positive 2-HIV negative
16	vls	Num	Viral load suppression indicator for HIV positive participants	1-Viral load < 1000 copies/mL (suppressed) 2-Viral load >= 1000 copies/mL (unsuppressed) Missing
17	recent_infection_lag_vls	Num	Recent infection status incorporating LAg assay and viral load test results	1-Recent infection 2-Long term infection 99-Missing test result or HIV negative
18	aware	Num	Self-reported awareness status for HIV positive participants	1-Self-reported aware that they are HIV positive 2-Self-reported unaware that they are HIV positive 99-Missing or HIV negative
19	art	Num	Self-reported antiretroviral treatment status for HIV positive participants	1-Self-reported currently on antiretroviral treament 2-Self-reported not currently on antiretroviral treatment 99-Missing or not applicable
20	tri90	Num	Indicator for inclusion in treatment cascade analysis	1-Complete information on HIV treatment cascade (included in analysis) 2-Incomplete information on HIV treatment cascade (not included in analysis)
21	awarerecode	Num	Self-reported awareness status for HIV positive participants, for use in treatment cascade analysis	1-Aware 2-Unaware 4-Incomplete information on HIV treatment cascade 99-Missing or not applicable
22	artrecode	Num	Self-reported antiretroviral treatment status for HIV positive participants, for use in treatment cascade analysis	1-Self-reported currently on antiretroviral treament 2-Self-reported not currently on antiretroviral treatment 4-Incomplete information on HIV treatment cascade 99-Missing or not applicable
23	vlsrecode	Num	HIV viral load suppression status for HIV positive participants, for use in treatment cascade analysis	1-Viral load < 1000 copies/mL (suppressed) 2-Viral load >= 1000 copies/mL (unsuppressed) 3-Self-reported unaware or not on treatment, treated as viral load >= 1000 copies/mL (unsuppressed) 4-Incomplete information on HIV treatment cascade 99-Missing or not applicable
24	stratum	Char	Sampling Stratum	1, 2, 3, 4, 5, blank for SHIMS2 observations
25	cluster	Num	Sampling Cluster	Numbers from 1-170. Clusters are nested within strata, that is, a sampling cluster is uniquely identified by the combination of stratum and cluster number. Blank for SHIMS2 observations
26	weight_cohort	Num	SHIMS1 cohort sample weight - used for analysis including biomarker variables	Numeric values (range 0.0885695-5.3718696). Missing for SHIMS2 observations.
27	weight_population	Num	SHIMS1 population sample weight - used for demographic analysis	Numeric values (range 1.7428898-101.2501302). Missing for SHIMS2 observations.
28	varstrat	Num	SHIMS2 variance stratum	Numeric values (range 1-141). Missing for SHIMS1 observations. See the PHIA Data Use Manual for details of variance estimation methods for SHIMS2 data. (https://phia-data.icap.columbia.edu/files)
29	varunit	Num	SHIMS2 variance cluster	Numeric values (range 1-2). Missing for SHIMS1 observations. See the PHIA Data Use Manual for details of variance estimation methods for SHIMS2 data. (https://phia-data.icap.columbia.edu/files)
30-171	intwt0-intwt141	Num	SHIMS2 interview jackknife replicate weights	Numeric values. See the PHIA Data Use Manual for details of variance estimation methods for SHIMS2 data. (https://phia-data.icap.columbia.edu/files)
172-313	btwt0-btwt141	Num	SHIMS2 blood test jackknife replicate weights	Numeric values. See the PHIA Data Use Manual for details of variance estimation methods for SHIMS2 data. (https://phia-data.icap.columbia.edu/files)
